# Supplementary material for: The Effect of Disease and Season to Hepatopancreas and Intestinal Mycobiota of Litopenaeus vannamei
Source: Front Microbiol. 2019 Apr 24;10:889. doi: 10.3389/fmicb.2019.00889 (PMC6491898; doi:10.3389/fmicb.2019.00889)
Supplement: TABLE S1 — The sequencing data for each sample. [file Table_1.XLSX]

## Sheet: Table S1
Sample ID	PE Reads	Raw Tags	Effective Tags	AvgLen(bp)	GC(%)	Q20(%)	Q30(%)	Effective(%)
SAc1	37252	32295	28935	253	46.8	96.74	92.79	77.67
SAc2	26233	22577	20029	254	48.07	96.52	92.32	76.35
SAc3	24898	21168	18544	249	49.2	96.69	92.61	74.48
SAc4	32547	27714	24924	245	46.83	97.24	93.69	76.58
SAc5	36192	31721	27831	257	44.44	96.66	92.67	76.9
SAc6	28432	24387	21336	257	48.42	96.33	92.01	75.04
SAg1	36486	31413	28247	254	47.98	96.72	92.75	77.42
SAg2	39596	34198	30950	249	46.28	97.05	93.36	78.16
SAg3	36493	31431	28325	250	46.04	96.85	93.02	77.62
SAg4	36177	31121	28114	249	45.98	96.89	93.11	77.71
SAg5	42835	36755	33362	251	46.92	96.88	93.09	77.88
SAg6	44740	38570	34878	250	48.91	96.99	93.23	77.96
SBc1	28425	24272	21790	246	46.84	97.04	93.31	76.66
SBc2	33751	28863	25993	249	46.93	96.97	93.24	77.01
SBc3	32084	27586	24615	250	47.76	96.89	93.05	76.72
SBc4	35598	30354	27235	249	45.68	96.91	93.08	76.51
SBc5	42896	36484	33939	230	42.02	97.72	94.66	79.12
SBg1	35885	30598	27174	250	47.07	96.74	92.75	75.73
SBg2	46694	39418	36317	234	44.62	97.19	93.58	77.78
SBg3	47609	40314	36857	237	44.95	97.28	93.81	77.42
SBg4	39517	33592	30066	251	47.29	96.95	93.18	76.08
SBg5	41966	35445	32056	248	47.15	96.99	93.2	76.39
SCc1	24539	21196	18833	247	49.63	97	93.22	76.75
SCc10	48313	41387	38159	235	44.61	97.3	93.86	78.98
SCc11	38702	33491	30345	250	46.33	96.92	93.18	78.41
SCc12	39178	34955	31013	274	48.7	95.89	91.3	79.16
SCc2	18890	16344	14305	251	48.85	96.74	92.73	75.73
SCc3	36287	31176	27573	291	43.55	94.49	89.39	75.99
SCc4	28068	24005	21131	250	49.46	96.75	92.75	75.29
SCc5	30863	26385	23242	257	47.66	96.48	92.29	75.31
SCc6	23017	19414	16890	251	48.07	96.53	92.31	73.38
SCc7	45340	36450	34518	228	46.77	97.93	94.82	76.13
SCc8	31314	27426	24394	263	45.87	96.47	92.38	77.9
SCc9	33680	29191	26479	249	45.99	97.09	93.43	78.62
SCg1	27184	23827	21287	252	47.75	96.86	93.02	78.31
SCg10	40647	35073	31611	253	46.46	96.77	92.87	77.77
SCg11	38545	33085	30075	248	45.79	96.99	93.28	78.03
SCg12	21798	18691	16622	248	48.18	97	93.19	76.25
SCg2	21416	18475	16282	250	49.27	96.78	92.84	76.03
SCg3	23768	20583	18457	246	48.33	97.18	93.56	77.65
SCg4	27109	23160	20548	250	48.33	96.78	92.83	75.8
SCg5	33814	28681	25917	244	49.47	97.29	93.7	76.65
SCg6	30852	26121	23264	243	48.14	97.18	93.51	75.41
SCg7	42326	37228	33984	250	45.58	97.06	93.47	80.29
SCg8	36270	31169	28423	245	47.18	97.24	93.72	78.37
SCg9	39784	34096	31169	244	47.04	97.14	93.49	78.35
SDc1	34078	29224	26326	251	45.96	96.78	92.83	77.25
SDc2	24255	20407	17908	257	45.6	95.67	90.91	73.83
SDc3	28696	24129	21312	253	45.95	96.35	92.08	74.27
SDg1	40368	34902	31431	260	46.75	96.4	92.19	77.86
SDg2	25594	21803	19143	256	48.49	96.5	92.29	74.79
SDg3	49607	42344	39065	233	44.51	97.42	94.08	78.75
WAc1	88902	86102	85138	258	46.33	98.28	96.39	95.77
WAc2	96332	92761	92132	209	46.87	98.96	97.48	95.64
WAc3	167757	162310	160624	254	44.8	98.68	97.02	95.75
WAc4	211593	204511	202382	246	43.75	98.8	97.22	95.65
WAc5	163107	157447	155036	307	39.66	97.01	94.34	95.05
WAg1	214337	207600	205657	245	44.9	98.93	97.45	95.95
WAg2	236813	228785	226740	244	45.47	99	97.57	95.75
WAg3	116902	112083	110968	251	49.16	98.67	96.94	94.92
WAg4	123319	118714	117607	243	47.21	98.9	97.34	95.37
WAg5	124644	119330	118169	251	49.39	98.67	96.94	94.81
WBc1	208843	202224	201646	182	43.9	99.29	98.12	96.55
WBc2	280249	270784	270649	159	44.68	99.5	98.47	96.57
WBc3	123852	119575	119035	190	44.72	98.96	97.53	96.11
WBc4	154335	148668	147317	246	48.36	98.73	97.11	95.45
WBc5	208327	201434	199722	234	42.9	98.93	97.48	95.87
WBc6	152076	145893	144484	251	49.47	98.67	96.93	95.01
WBg1	154144	147902	146559	251	47.25	98.64	96.95	95.08
WBg2	116595	111999	110346	290	45.62	97.74	95.43	94.64
WBg3	136331	130972	129379	268	47	98.27	96.33	94.9
WBg4	113995	109986	108952	249	49.49	98.76	97.12	95.58
WBg5	127142	122923	121430	273	46.05	98.27	96.31	95.51
WBg6	148003	141976	140491	255	47.73	98.52	96.69	94.92
WCc1	73169	70761	70232	227	47.65	98.95	97.5	95.99
WCc2	242186	233082	230966	240	53.65	99.04	97.57	95.37
WCc3	86864	83788	83146	228	47.7	98.84	97.28	95.72
WCc4	169831	164097	162402	254	48.52	98.69	97.03	95.63
WCc5	129983	125286	124324	234	46.76	98.84	97.31	95.65
WCc6	96707	93208	92512	236	49.2	98.93	97.42	95.66
WCc7	235212	228266	226309	246	44.89	98.94	97.5	96.21
WCg1	163587	157281	155594	253	48	98.66	96.94	95.11
WCg2	106354	101445	100551	234	48.63	98.82	97.17	94.54
WCg3	21312	19843	19472	225	48.66	98.39	96.23	91.37
WCg4	205234	196463	194366	253	47.64	98.58	96.78	94.7
WCg5	236212	226407	224105	252	48.33	98.65	96.93	94.87
WCg6	285069	272416	269941	245	49.86	98.81	97.17	94.69
WCg7	244720	234210	231781	252	48.58	98.64	96.92	94.71
WDc1	158896	152372	150510	256	47.33	98.43	96.54	94.72
WDc2	67204	64653	63945	257	46.96	98.28	96.35	95.15
WDc3	63667	60837	59996	251	46.92	98.1	96.02	94.23
WDc4	104147	99960	98860	261	44.29	98.3	96.41	94.92
WDc5	226504	218957	216371	252	44.08	98.73	97.13	95.53
WDc6	71450	69081	68511	234	47.04	98.84	97.31	95.89
WDg1	163569	157318	155631	257	48.16	98.51	96.69	95.15
WDg2	128933	123703	122606	245	49.77	98.8	97.16	95.09
WDg3	136576	131117	129902	247	49.85	98.81	97.19	95.11
WDg4	191372	184516	181717	301	44.12	97.57	95.21	94.95
WDg5	141426	136545	134518	306	43.54	97.5	95.1	95.12
WDg6	493094	476198	471843	241	44.64	99.05	97.64	95.69

## Sheet: Table S2
Table S2. All the obtain OTUs and taxonomy
#OTU ID	taxonomy
OTU1	k__Fungi; p__Ascomycota; c__Dothideomycetes; o__Pleosporales; f__Pleosporaceae; g__Alternaria; Unclassified
OTU10	k__Fungi; p__Ascomycota; c__Dothideomycetes; o__Dothideales; f__Dothideales_fam_Incertae_sedis; g__Hortaea; s__Hortaea_werneckii
OTU100	k__Fungi; p__Ascomycota; c__Sordariomycetes; o__Hypocreales; f__Stachybotryaceae; g__Myrothecium; s__Myrothecium_gramineum
OTU1000	k__Fungi; p__Basidiomycota; c__Agaricomycetes; o__Agaricales; f__Clavariaceae; Unclassified; Unclassified
OTU10000	k__Fungi; p__Ascomycota; c__Eurotiomycetes; o__Eurotiales; f__Trichocomaceae; g__Rasamsonia; Unclassified
OTU10001	k__Fungi; Unclassified; Unclassified; Unclassified; Unclassified; Unclassified; Unclassified
OTU10002	k__Fungi; Unclassified; Unclassified; Unclassified; Unclassified; Unclassified; Unclassified
OTU10003	k__Fungi; p__Ascomycota; Unclassified; Unclassified; Unclassified; Unclassified; Unclassified
OTU10004	k__Fungi; p__Ascomycota; Unclassified; Unclassified; Unclassified; Unclassified; Unclassified
OTU10005	k__Fungi; p__Ascomycota; c__Sordariomycetes; o__Hypocreales; Unclassified; Unclassified; Unclassified
OTU10006	k__Fungi; p__Ascomycota; Unclassified; Unclassified; Unclassified; Unclassified; Unclassified
OTU10007	k__Fungi; p__Ascomycota; c__Eurotiomycetes; o__Eurotiales; f__Aspergillaceae; g__Penicillium; s__Penicillium_ornatum
OTU10008	k__Fungi; Unclassified; Unclassified; Unclassified; Unclassified; Unclassified; Unclassified
OTU10009	k__Fungi; Unclassified; Unclassified; Unclassified; Unclassified; Unclassified; Unclassified
OTU1001	k__Fungi; p__Ascomycota; c__Sordariomycetes; o__Hypocreales; Unclassified; Unclassified; Unclassified
OTU10011	k__Fungi; Unclassified; Unclassified; Unclassified; Unclassified; Unclassified; Unclassified
OTU10012	k__Fungi; p__Ascomycota; c__Sordariomycetes; o__Hypocreales; f__Hypocreales_fam_Incertae_sedis; g__Trichothecium; s__Trichothecium_crotocinigenum
OTU10013	k__Fungi; p__Ascomycota; c__Dothideomycetes; o__Capnodiales; f__Teratosphaeriaceae; g__Devriesia; s__Devriesia_fici
OTU10014	k__Fungi; Unclassified; Unclassified; Unclassified; Unclassified; Unclassified; Unclassified
OTU10015	k__Fungi; p__Ascomycota; c__Dothideomycetes; o__Pleosporales; f__Sporormiaceae; Unclassified; Unclassified
OTU10016	k__Fungi; Unclassified; Unclassified; Unclassified; Unclassified; Unclassified; Unclassified
OTU10017	k__Fungi; p__Ascomycota; Unclassified; Unclassified; Unclassified; Unclassified; Unclassified
OTU10018	k__Fungi; p__Ascomycota; c__Sordariomycetes; o__Sordariales; f__Lasiosphaeriaceae; Unclassified; Unclassified
OTU10019	k__Fungi; p__Ascomycota; c__Leotiomycetes; o__Helotiales; f__Helotiaceae; g__Anguillospora; s__Anguillospora_longissima
OTU1002	k__Fungi; p__Basidiomycota; c__Agaricomycetes; o__Polyporales; f__Ganodermataceae; g__Perenniporia; Unclassified
OTU10020	k__Fungi; p__Ascomycota; c__Leotiomycetes; o__Helotiales; f__Hyaloscyphaceae; Unclassified; Unclassified
OTU10021	k__Fungi; p__Ascomycota; c__Sordariomycetes; o__Sordariales; f__Chaetomiaceae; g__Subramaniula; s__Subramaniula_anamorphosa
OTU10022	k__Fungi; p__Ascomycota; Unclassified; Unclassified; Unclassified; Unclassified; Unclassified
OTU10023	k__Fungi; Unclassified; Unclassified; Unclassified; Unclassified; Unclassified; Unclassified
OTU10024	k__Fungi; p__Ascomycota; c__Pezizomycetes; o__Pezizales; f__Pyronemataceae; g__Tricharina; Unclassified
OTU10026	k__Fungi; p__Ascomycota; c__Eurotiomycetes; o__Chaetothyriales; f__Cyphellophoraceae; g__Cyphellophora; s__Cyphellophora_fusarioides
OTU10027	k__Fungi; p__Ascomycota; c__Eurotiomycetes; o__Eurotiales; f__Aspergillaceae; g__Aspergillus; s__Aspergillus_spelunceus
OTU10028	k__Fungi; p__Ascomycota; c__Leotiomycetes; o__Helotiales; Unclassified; Unclassified; Unclassified
OTU10029	k__Fungi; p__Ascomycota; Unclassified; Unclassified; Unclassified; Unclassified; Unclassified
OTU1003	k__Fungi; Unclassified; Unclassified; Unclassified; Unclassified; Unclassified; Unclassified
OTU10030	k__Fungi; Unclassified; Unclassified; Unclassified; Unclassified; Unclassified; Unclassified
OTU10031	k__Fungi; Unclassified; Unclassified; Unclassified; Unclassified; Unclassified; Unclassified
OTU10032	k__Fungi; p__Ascomycota; Unclassified; Unclassified; Unclassified; Unclassified; Unclassified
OTU10033	k__Fungi; p__Ascomycota; c__Eurotiomycetes; o__Eurotiales; f__Aspergillaceae; g__Penicillium; s__Penicillium_jensenii
OTU10034	k__Fungi; Unclassified; Unclassified; Unclassified; Unclassified; Unclassified; Unclassified
OTU10035	k__Fungi; p__Ascomycota; c__Sordariomycetes; o__Hypocreales; f__Hypocreales_fam_Incertae_sedis; g__Ustilaginoidea; s__Ustilaginoidea_virens
OTU10036	k__Fungi; Unclassified; Unclassified; Unclassified; Unclassified; Unclassified; Unclassified
OTU10038	k__Fungi; p__Ascomycota; c__Dothideomycetes; o__Pleosporales; f__Pleosporales_fam_Incertae_sedis; Unclassified; Unclassified
OTU10039	k__Fungi; p__Ascomycota; Unclassified; Unclassified; Unclassified; Unclassified; Unclassified
OTU1004	k__Fungi; p__Ascomycota; c__Dothideomycetes; o__Capnodiales; Unclassified; Unclassified; Unclassified
OTU10040	k__Fungi; p__Ascomycota; Unclassified; Unclassified; Unclassified; Unclassified; Unclassified
OTU10041	k__Fungi; p__Basidiomycota; c__Agaricomycetes; o__Agaricales; f__Cortinariaceae; g__Cortinarius; Unclassified
OTU10043	k__Fungi; p__Ascomycota; c__Leotiomycetes; o__Helotiales; Unclassified; Unclassified; Unclassified
OTU10044	k__Fungi; Unclassified; Unclassified; Unclassified; Unclassified; Unclassified; Unclassified
OTU10045	k__Fungi; p__Basidiomycota; c__Agaricomycetes; o__Polyporales; f__Polyporaceae; g__Microporus; Unclassified
OTU10046	k__Fungi; p__Ascomycota; c__Sordariomycetes; Unclassified; Unclassified; Unclassified; Unclassified
OTU10047	k__Fungi; p__Ascomycota; c__Eurotiomycetes; o__Eurotiales; f__Aspergillaceae; g__Penicillium; Unclassified
OTU10048	k__Fungi; Unclassified; Unclassified; Unclassified; Unclassified; Unclassified; Unclassified
OTU10049	k__Fungi; Unclassified; Unclassified; Unclassified; Unclassified; Unclassified; Unclassified
OTU1005	k__Fungi; p__Ascomycota; Unclassified; Unclassified; Unclassified; Unclassified; Unclassified
OTU10050	k__Fungi; p__Ascomycota; c__Sordariomycetes; o__Hypocreales; f__Nectriaceae; g__Fusarium; s__Fusarium_keratoplasticum
OTU10051	k__Fungi; p__Ascomycota; c__Sordariomycetes; o__Sordariales; f__Lasiosphaeriaceae; Unclassified; Unclassified
OTU10052	k__Fungi; p__Ascomycota; c__Sordariomycetes; o__Togniniales; f__Togniniaceae; g__Phaeoacremonium; Unclassified
OTU10053	k__Fungi; Unclassified; Unclassified; Unclassified; Unclassified; Unclassified; Unclassified
OTU10054	k__Fungi; p__Ascomycota; c__Sordariomycetes; o__Trichosphaeriales; f__Trichosphaeriaceae; g__Nigrospora; s__Nigrospora_oryzae
OTU10056	Unassigned; Unassigned; Unassigned; Unassigned; Unassigned; Unassigned; Unassigned
OTU10057	k__Fungi; p__Ascomycota; c__Leotiomycetes; o__Helotiales; Unclassified; Unclassified; Unclassified
OTU10058	k__Fungi; Unclassified; Unclassified; Unclassified; Unclassified; Unclassified; Unclassified
OTU10059	k__Fungi; p__Glomeromycota; c__Paraglomeromycetes; Unclassified; Unclassified; Unclassified; Unclassified
OTU1006	k__Fungi; Unclassified; Unclassified; Unclassified; Unclassified; Unclassified; Unclassified
OTU10060	k__Fungi; p__Ascomycota; c__Dothideomycetes; o__Botryosphaeriales; f__Botryosphaeriaceae; Unclassified; Unclassified
OTU10061	k__Fungi; p__Ascomycota; c__Arthoniomycetes; o__Lichenostigmatales; f__Phaeococcomycetaceae; g__Phaeococcomyces; Unclassified
OTU10062	k__Fungi; p__Ascomycota; Unclassified; Unclassified; Unclassified; Unclassified; Unclassified
OTU10063	k__Fungi; p__Ascomycota; c__Dothideomycetes; o__Dothideales; Unclassified; Unclassified; Unclassified
OTU10064	k__Fungi; p__Ascomycota; c__Eurotiomycetes; o__Chaetothyriales; f__Trichomeriaceae; g__Knufia; Unclassified
OTU10065	k__Fungi; p__Ascomycota; c__Leotiomycetes; Unclassified; Unclassified; Unclassified; Unclassified
OTU10066	k__Fungi; p__Ascomycota; c__Sordariomycetes; o__Sordariales; f__Chaetomiaceae; Unclassified; Unclassified
OTU10067	k__Fungi; p__Ascomycota; c__Sordariomycetes; o__Xylariales; f__Xylariales_fam_Incertae_sedis; g__Liberomyces; Unclassified
OTU10068	k__Fungi; Unclassified; Unclassified; Unclassified; Unclassified; Unclassified; Unclassified
OTU10069	k__Fungi; p__Ascomycota; Unclassified; Unclassified; Unclassified; Unclassified; Unclassified
OTU1007	k__Fungi; p__Ascomycota; c__Sordariomycetes; o__Chaetosphaeriales; f__Chaetosphaeriaceae; g__Chloridium; Unclassified
OTU10070	k__Fungi; p__Basidiomycota; c__Agaricomycetes; o__Agaricales; f__Cortinariaceae; g__Cortinarius; Unclassified
OTU10071	k__Fungi; Unclassified; Unclassified; Unclassified; Unclassified; Unclassified; Unclassified
OTU10072	k__Fungi; Unclassified; Unclassified; Unclassified; Unclassified; Unclassified; Unclassified
OTU1008	k__Fungi; Unclassified; Unclassified; Unclassified; Unclassified; Unclassified; Unclassified
OTU1009	k__Fungi; p__Ascomycota; c__Dothideomycetes; o__Pleosporales; f__Phaeosphaeriaceae; Unclassified; Unclassified
OTU101	k__Fungi; p__Ascomycota; c__Sordariomycetes; o__Hypocreales; f__Stachybotryaceae; g__Stachybotrys; s__Stachybotrys_chartarum
OTU1010	k__Fungi; Unclassified; Unclassified; Unclassified; Unclassified; Unclassified; Unclassified
OTU1011	k__Fungi; p__Ascomycota; c__Dothideomycetes; o__Pleosporales; f__Torulaceae; g__Torula; Unclassified
OTU1012	k__Fungi; p__Ascomycota; c__Dothideomycetes; o__Pleosporales; f__Coniothyriaceae; g__Coniothyrium; s__Coniothyrium_sidae
OTU1013	k__Fungi; p__Basidiomycota; c__Exobasidiomycetes; o__Exobasidiales; f__Brachybasidiaceae; g__Meira; s__Meira_argovae
OTU1014	k__Fungi; Unclassified; Unclassified; Unclassified; Unclassified; Unclassified; Unclassified
OTU1015	k__Fungi; p__Ascomycota; c__Dothideomycetes; o__Pleosporales; f__Pleosporaceae; g__Curvularia; Unclassified
OTU1016	k__Fungi; p__Ascomycota; c__Dothideomycetes; o__Capnodiales; Unclassified; Unclassified; Unclassified
OTU1017	k__Fungi; Unclassified; Unclassified; Unclassified; Unclassified; Unclassified; Unclassified
OTU1018	k__Fungi; p__Ascomycota; c__Dothideomycetes; o__Capnodiales; Unclassified; Unclassified; Unclassified
OTU1019	k__Fungi; Unclassified; Unclassified; Unclassified; Unclassified; Unclassified; Unclassified
OTU102	k__Fungi; p__Ascomycota; c__Dothideomycetes; o__Capnodiales; f__Cladosporiaceae; g__Cladosporium; s__Cladosporium_sphaerospermum
OTU1020	k__Fungi; Unclassified; Unclassified; Unclassified; Unclassified; Unclassified; Unclassified
OTU1021	k__Fungi; Unclassified; Unclassified; Unclassified; Unclassified; Unclassified; Unclassified
OTU1022	k__Fungi; Unclassified; Unclassified; Unclassified; Unclassified; Unclassified; Unclassified
OTU1023	k__Fungi; Unclassified; Unclassified; Unclassified; Unclassified; Unclassified; Unclassified
OTU1024	k__Fungi; p__Basidiomycota; c__Agaricomycetes; o__Polyporales; f__Ganodermataceae; g__Ganoderma; s__Ganoderma_australe
OTU1025	k__Fungi; Unclassified; Unclassified; Unclassified; Unclassified; Unclassified; Unclassified
OTU1026	k__Fungi; p__Chytridiomycota; c__Spizellomycetes; o__Spizellomycetales; f__Powellomycetaceae; g__Powellomyces; Unclassified
OTU1027	k__Fungi; Unclassified; Unclassified; Unclassified; Unclassified; Unclassified; Unclassified
OTU1028	k__Fungi; p__Mortierellomycota; c__Mortierellomycetes; o__Mortierellales; f__Mortierellaceae; g__Mortierella; Unclassified
OTU1029	k__Fungi; p__Basidiomycota; c__Agaricomycetes; Unclassified; Unclassified; Unclassified; Unclassified
OTU103	k__Fungi; p__Ascomycota; Unclassified; Unclassified; Unclassified; Unclassified; Unclassified
OTU1030	k__Fungi; p__Ascomycota; c__Saccharomycetes; o__Saccharomycetales; f__Saccharomycetaceae; g__Kazachstania; s__Kazachstania_slooffiae
OTU1031	k__Fungi; p__Calcarisporiellomycota; c__Calcarisporiellomycetes; o__Calcarisporiellales; f__Calcarisporiellaceae; g__Calcarisporiella; s__Calcarisporiella_thermophila
OTU1032	k__Fungi; p__Mortierellomycota; c__Mortierellomycetes; o__Mortierellales; Unclassified; Unclassified; Unclassified
OTU1033	k__Fungi; Unclassified; Unclassified; Unclassified; Unclassified; Unclassified; Unclassified
OTU1034	k__Fungi; p__Ascomycota; c__Dothideomycetes; o__Pleosporales; f__Lentitheciaceae; g__Poaceascoma; s__Poaceascoma_helicoides
OTU1035	k__Fungi; Unclassified; Unclassified; Unclassified; Unclassified; Unclassified; Unclassified
OTU1036	k__Fungi; p__Ascomycota; c__Dothideomycetes; Unclassified; Unclassified; Unclassified; Unclassified
OTU1037	k__Fungi; p__Ascomycota; c__Sordariomycetes; o__Pleurotheciales; f__Pleurotheciaceae; g__Pleurothecium; Unclassified
OTU1038	k__Fungi; Unclassified; Unclassified; Unclassified; Unclassified; Unclassified; Unclassified
OTU1039	k__Fungi; Unclassified; Unclassified; Unclassified; Unclassified; Unclassified; Unclassified
OTU104	k__Fungi; p__Ascomycota; c__Dothideomycetes; o__Pleosporales; Unclassified; Unclassified; Unclassified
OTU1040	k__Fungi; p__Basidiomycota; c__Tritirachiomycetes; o__Tritirachiales; f__Tritirachiaceae; g__Paratritirachium; Unclassified
OTU1041	k__Fungi; p__Basidiomycota; c__Agaricomycetes; o__Agaricales; f__Inocybaceae; g__Inocybe; Unclassified
OTU1042	k__Fungi; p__Basidiomycota; c__Agaricomycetes; o__Agaricales; f__Agaricaceae; g__Tulostoma; Unclassified
OTU1043	k__Fungi; p__Ascomycota; Unclassified; Unclassified; Unclassified; Unclassified; Unclassified
OTU1044	k__Fungi; p__Basidiomycota; c__Agaricomycetes; o__Agaricales; f__Marasmiaceae; g__Marasmius; s__Marasmius_tenuissimus
OTU1045	k__Fungi; p__Basidiomycota; c__Pucciniomycetes; o__Septobasidiales; f__Septobasidiaceae; Unclassified; Unclassified
OTU1046	k__Fungi; Unclassified; Unclassified; Unclassified; Unclassified; Unclassified; Unclassified
OTU1047	k__Fungi; p__Ascomycota; c__Sordariomycetes; o__Hypocreales; f__Hypocreales_fam_Incertae_sedis; g__Acremonium; s__Acremonium_charticola
OTU1048	k__Fungi; p__Basidiomycota; c__Agaricomycetes; o__Thelephorales; f__Thelephoraceae; Unclassified; Unclassified
OTU1049	k__Fungi; Unclassified; Unclassified; Unclassified; Unclassified; Unclassified; Unclassified
OTU105	k__Fungi; p__Ascomycota; c__Sordariomycetes; o__Magnaporthales; f__Magnaporthaceae; g__Magnaporthiopsis; Unclassified
OTU1050	k__Fungi; Unclassified; Unclassified; Unclassified; Unclassified; Unclassified; Unclassified
OTU1051	k__Fungi; Unclassified; Unclassified; Unclassified; Unclassified; Unclassified; Unclassified
OTU1052	k__Fungi; Unclassified; Unclassified; Unclassified; Unclassified; Unclassified; Unclassified
OTU1053	k__Fungi; Unclassified; Unclassified; Unclassified; Unclassified; Unclassified; Unclassified
OTU1054	k__Fungi; Unclassified; Unclassified; Unclassified; Unclassified; Unclassified; Unclassified
OTU1055	k__Fungi; p__Ascomycota; c__Dothideomycetes; o__Capnodiales; Unclassified; Unclassified; Unclassified
OTU1056	k__Fungi; p__Ascomycota; c__Sordariomycetes; o__Sordariales; f__Chaetomiaceae; Unclassified; Unclassified
OTU1057	k__Fungi; p__Basidiomycota; c__Agaricomycetes; o__Russulales; f__Russulaceae; g__Russula; s__Russula_depallens
OTU1058	k__Fungi; p__Ascomycota; c__Dothideomycetes; o__Capnodiales; f__Teratosphaeriaceae; g__Devriesia; Unclassified
OTU1059	k__Fungi; p__Ascomycota; Unclassified; Unclassified; Unclassified; Unclassified; Unclassified
OTU106	k__Fungi; Unclassified; Unclassified; Unclassified; Unclassified; Unclassified; Unclassified
OTU1060	k__Fungi; p__Ascomycota; Unclassified; Unclassified; Unclassified; Unclassified; Unclassified
OTU1061	k__Fungi; p__Basidiomycota; c__Agaricomycetes; o__Agaricales; f__Bolbitiaceae; g__Conocybe; Unclassified
OTU1062	k__Fungi; Unclassified; Unclassified; Unclassified; Unclassified; Unclassified; Unclassified
OTU1063	k__Fungi; p__Ascomycota; c__Dothideomycetes; o__Pleosporales; f__Pleosporaceae; g__Curvularia; Unclassified
OTU1064	k__Fungi; Unclassified; Unclassified; Unclassified; Unclassified; Unclassified; Unclassified
OTU1065	k__Fungi; p__Basidiomycota; c__Tremellomycetes; o__Filobasidiales; f__Filobasidiaceae; g__Naganishia; Unclassified
OTU1066	k__Fungi; Unclassified; Unclassified; Unclassified; Unclassified; Unclassified; Unclassified
OTU1067	k__Fungi; Unclassified; Unclassified; Unclassified; Unclassified; Unclassified; Unclassified
OTU1068	k__Fungi; p__Ascomycota; c__Dothideomycetes; o__Capnodiales; Unclassified; Unclassified; Unclassified
OTU1069	k__Fungi; p__Ascomycota; Unclassified; Unclassified; Unclassified; Unclassified; Unclassified
OTU107	k__Fungi; p__Ascomycota; c__Saccharomycetes; o__Saccharomycetales; f__Phaffomycetaceae; g__Wickerhamomyces; s__Wickerhamomyces_anomalus
OTU1070	k__Fungi; p__Ascomycota; Unclassified; Unclassified; Unclassified; Unclassified; Unclassified
OTU1071	k__Fungi; p__Basidiomycota; c__Agaricomycetes; o__Tremellodendropsidales; Unclassified; Unclassified; Unclassified
OTU1072	k__Fungi; p__Basidiomycota; c__Tremellomycetes; o__Tremellales; f__Rhynchogastremataceae; g__Rhynchogastrema; Unclassified
OTU1073	k__Fungi; p__Basidiomycota; c__Agaricomycetes; o__Auriculariales; Unclassified; Unclassified; Unclassified
OTU1074	k__Fungi; Unclassified; Unclassified; Unclassified; Unclassified; Unclassified; Unclassified
OTU1075	k__Fungi; p__Ascomycota; c__Leotiomycetes; o__Helotiales; Unclassified; Unclassified; Unclassified
OTU1076	k__Fungi; p__Ascomycota; c__Sordariomycetes; o__Glomerellales; f__Plectosphaerellaceae; g__Lectera; s__Lectera_colletotrichoides
OTU1077	k__Fungi; p__Basidiomycota; c__Agaricomycetes; o__Polyporales; f__Ganodermataceae; g__Truncospora; s__Truncospora_macrospora
OTU1078	k__Fungi; p__Basidiomycota; c__Agaricomycetes; o__Russulales; f__Russulaceae; g__Russula; s__Russula_griseascens
OTU1079	k__Fungi; p__Basidiomycota; c__Agaricomycetes; o__Cantharellales; f__Cantharellaceae; Unclassified; Unclassified
OTU108	k__Fungi; p__Ascomycota; c__Sordariomycetes; o__Hypocreales; f__Stachybotryaceae; Unclassified; Unclassified
OTU1080	k__Fungi; Unclassified; Unclassified; Unclassified; Unclassified; Unclassified; Unclassified
OTU1081	k__Fungi; p__Basidiomycota; c__Exobasidiomycetes; o__Golubeviales; f__Golubeviaceae; g__Golubevia; s__Golubevia_pallescens
OTU1082	k__Fungi; Unclassified; Unclassified; Unclassified; Unclassified; Unclassified; Unclassified
OTU1083	k__Fungi; p__Ascomycota; c__Sordariomycetes; o__Microascales; f__Ceratocystidaceae; g__Thielaviopsis; s__Thielaviopsis_basicola
OTU1084	k__Fungi; Unclassified; Unclassified; Unclassified; Unclassified; Unclassified; Unclassified
OTU1085	k__Fungi; p__Ascomycota; c__Sordariomycetes; Unclassified; Unclassified; Unclassified; Unclassified
OTU1086	k__Fungi; Unclassified; Unclassified; Unclassified; Unclassified; Unclassified; Unclassified
OTU1087	k__Fungi; Unclassified; Unclassified; Unclassified; Unclassified; Unclassified; Unclassified
OTU1088	k__Fungi; p__Ascomycota; c__Dothideomycetes; o__Pleosporales; f__Pleosporaceae; g__Comoclathris; Unclassified
OTU1089	k__Fungi; p__Ascomycota; c__Eurotiomycetes; o__Onygenales; f__Onygenales_fam_Incertae_sedis; g__Zeloasperisporium; Unclassified
OTU109	k__Fungi; p__Mortierellomycota; c__Mortierellomycetes; o__Mortierellales; f__Mortierellaceae; g__Mortierella; Unclassified
OTU1090	k__Fungi; Unclassified; Unclassified; Unclassified; Unclassified; Unclassified; Unclassified
OTU1091	k__Fungi; p__Ascomycota; c__Sordariomycetes; o__Trichosphaeriales; f__Trichosphaeriaceae; g__Nigrospora; s__Nigrospora_oryzae
OTU1092	k__Fungi; p__Ascomycota; c__Sordariomycetes; o__Hypocreales; f__Stachybotryaceae; g__Stachybotrys; s__Stachybotrys_microspora
OTU1093	k__Fungi; p__Ascomycota; c__Sordariomycetes; o__Hypocreales; f__Nectriaceae; Unclassified; Unclassified
OTU1094	k__Fungi; p__Ascomycota; c__Dothideomycetes; o__Pleosporales; f__Lophiostomataceae; Unclassified; Unclassified
OTU1095	k__Fungi; p__Chytridiomycota; Unclassified; Unclassified; Unclassified; Unclassified; Unclassified
OTU1096	k__Fungi; Unclassified; Unclassified; Unclassified; Unclassified; Unclassified; Unclassified
OTU1097	k__Fungi; p__Ascomycota; c__Dothideomycetes; o__Pleosporales; f__Massarinaceae; g__Massarina; Unclassified
OTU1098	k__Fungi; Unclassified; Unclassified; Unclassified; Unclassified; Unclassified; Unclassified
OTU1099	k__Fungi; p__Ascomycota; c__Sordariomycetes; Unclassified; Unclassified; Unclassified; Unclassified
OTU11	k__Fungi; Unclassified; Unclassified; Unclassified; Unclassified; Unclassified; Unclassified
OTU110	k__Fungi; p__Ascomycota; Unclassified; Unclassified; Unclassified; Unclassified; Unclassified
OTU1100	k__Fungi; p__Basidiomycota; c__Agaricomycetes; o__Agaricales; f__Amanitaceae; g__Amanita; Unclassified
OTU1101	k__Fungi; p__Basidiomycota; c__Agaricomycetes; o__Agaricales; f__Inocybaceae; g__Inocybe; s__Inocybe_umbrinella
OTU1102	k__Fungi; Unclassified; Unclassified; Unclassified; Unclassified; Unclassified; Unclassified
OTU1103	k__Fungi; Unclassified; Unclassified; Unclassified; Unclassified; Unclassified; Unclassified
OTU1104	k__Fungi; p__Ascomycota; c__Dothideomycetes; o__Pleosporales; f__Didymosphaeriaceae; g__Paraconiothyrium; s__Paraconiothyrium_archidendri
OTU1105	k__Fungi; Unclassified; Unclassified; Unclassified; Unclassified; Unclassified; Unclassified
OTU1106	k__Fungi; p__Ascomycota; c__Dothideomycetes; o__Pleosporales; f__Didymosphaeriaceae; g__Letendraea; s__Letendraea_helminthicola
OTU1107	k__Fungi; p__Basidiomycota; c__Malasseziomycetes; o__Malasseziales; f__Malasseziaceae; g__Malassezia; s__Malassezia_globosa
OTU1108	k__Fungi; p__Basidiomycota; c__Agaricomycetes; o__Thelephorales; f__Thelephoraceae; g__Tomentella; s__Tomentella_pisoniae
OTU1109	k__Fungi; p__Basidiomycota; c__Agaricomycetes; o__Agaricales; f__Entolomataceae; g__Entoloma; Unclassified
OTU111	k__Fungi; p__Ascomycota; c__Sordariomycetes; o__Hypocreales; f__Hypocreales_fam_Incertae_sedis; g__Sarocladium; s__Sarocladium_implicatum
OTU1110	k__Fungi; p__Basidiomycota; c__Agaricomycetes; o__Russulales; f__Russulaceae; g__Russula; Unclassified
OTU1111	k__Fungi; p__Basidiomycota; c__Agaricomycetes; o__Russulales; f__Peniophoraceae; g__Peniophora; Unclassified
OTU1112	k__Fungi; p__Ascomycota; Unclassified; Unclassified; Unclassified; Unclassified; Unclassified
OTU1113	k__Fungi; p__Ascomycota; Unclassified; Unclassified; Unclassified; Unclassified; Unclassified
OTU1114	k__Fungi; Unclassified; Unclassified; Unclassified; Unclassified; Unclassified; Unclassified
OTU1115	k__Fungi; p__Ascomycota; c__Sordariomycetes; o__Hypocreales; Unclassified; Unclassified; Unclassified
OTU1116	k__Fungi; p__Mortierellomycota; c__Mortierellomycetes; o__Mortierellales; f__Mortierellaceae; g__Mortierella; s__Mortierella_horticola
OTU1117	k__Fungi; p__Ascomycota; c__Dothideomycetes; o__Pleosporales; Unclassified; Unclassified; Unclassified
OTU1118	k__Fungi; Unclassified; Unclassified; Unclassified; Unclassified; Unclassified; Unclassified
OTU1119	k__Fungi; p__Ascomycota; c__Dothideomycetes; o__Pleosporales; f__Didymellaceae; g__Paraboeremia; s__Paraboeremia_selaginellae
OTU112	k__Fungi; p__Basidiomycota; c__Malasseziomycetes; o__Malasseziales; f__Malasseziaceae; g__Malassezia; s__Malassezia_globosa
OTU1120	k__Fungi; p__Basidiomycota; c__Agaricomycetes; o__Agaricales; f__Cortinariaceae; g__Cortinarius; Unclassified
OTU1121	k__Fungi; p__Ascomycota; c__Sordariomycetes; o__Branch06; Unclassified; Unclassified; Unclassified
OTU1122	k__Fungi; p__Neocallimastigomycota; c__Neocallimastigomycetes; o__Neocallimastigales; f__Neocallimastigaceae; g__Neocallimastix; Unclassified
OTU1123	k__Fungi; p__Ascomycota; c__Dothideomycetes; o__Capnodiales; Unclassified; Unclassified; Unclassified
OTU1124	k__Fungi; p__Chytridiomycota; c__GS13; Unclassified; Unclassified; Unclassified; Unclassified
OTU1125	k__Fungi; Unclassified; Unclassified; Unclassified; Unclassified; Unclassified; Unclassified
OTU1126	k__Fungi; p__Basidiomycota; c__Agaricomycetes; o__Thelephorales; f__Thelephoraceae; Unclassified; Unclassified
OTU1127	k__Fungi; Unclassified; Unclassified; Unclassified; Unclassified; Unclassified; Unclassified
OTU1128	k__Fungi; p__Ascomycota; c__Dothideomycetes; o__Pleosporales; f__Didymosphaeriaceae; g__Pseudopithomyces; s__Pseudopithomyces_chartarum
OTU1129	k__Fungi; p__Ascomycota; c__Pezizomycetes; o__Pezizales; f__Ascobolaceae; Unclassified; Unclassified
OTU113	k__Fungi; p__Basidiomycota; c__Agaricomycetes; Unclassified; Unclassified; Unclassified; Unclassified
OTU1130	k__Fungi; p__Ascomycota; c__Dothideomycetes; o__Pleosporales; f__Didymosphaeriaceae; g__Paraphaeosphaeria; Unclassified
OTU1131	k__Fungi; Unclassified; Unclassified; Unclassified; Unclassified; Unclassified; Unclassified
OTU1132	k__Fungi; p__Ascomycota; c__Saccharomycetes; o__Saccharomycetales; f__Saccharomycetales_fam_Incertae_sedis; g__Candida; s__Candida_palmioleophila
OTU1133	k__Fungi; p__Ascomycota; c__Pezizomycetes; o__Pezizales; f__Pyronemataceae; Unclassified; Unclassified
OTU1134	k__Fungi; p__Basidiomycota; c__Agaricomycetes; o__Boletales; f__Suillaceae; g__Suillus; s__Suillus_sinuspaulianus
OTU1135	k__Fungi; p__Ascomycota; c__Saccharomycetes; o__Saccharomycetales; f__Saccharomycetales_fam_Incertae_sedis; g__Candida; s__Candida_versatilis
OTU1136	k__Fungi; p__Ascomycota; c__Dothideomycetes; o__Pleosporales; Unclassified; Unclassified; Unclassified
OTU1137	k__Fungi; Unclassified; Unclassified; Unclassified; Unclassified; Unclassified; Unclassified
OTU1138	k__Fungi; p__Ascomycota; c__Leotiomycetes; o__Helotiales; f__Leotiaceae; g__Pezoloma; s__Pezoloma_ericae
OTU1139	k__Fungi; p__Basidiomycota; c__Agaricomycetes; o__Sebacinales; Unclassified; Unclassified; Unclassified
OTU114	k__Fungi; p__Ascomycota; c__Sordariomycetes; o__Hypocreales; Unclassified; Unclassified; Unclassified
OTU1140	k__Fungi; p__Ascomycota; Unclassified; Unclassified; Unclassified; Unclassified; Unclassified
OTU1141	k__Fungi; Unclassified; Unclassified; Unclassified; Unclassified; Unclassified; Unclassified
OTU1142	k__Fungi; Unclassified; Unclassified; Unclassified; Unclassified; Unclassified; Unclassified
OTU1143	k__Fungi; Unclassified; Unclassified; Unclassified; Unclassified; Unclassified; Unclassified
OTU1144	k__Fungi; Unclassified; Unclassified; Unclassified; Unclassified; Unclassified; Unclassified
OTU1145	k__Fungi; p__Calcarisporiellomycota; c__Calcarisporiellomycetes; o__Calcarisporiellales; f__Calcarisporiellaceae; g__Calcarisporiella; s__Calcarisporiella_thermophila
OTU1146	k__Fungi; p__Ascomycota; Unclassified; Unclassified; Unclassified; Unclassified; Unclassified
OTU1147	k__Fungi; p__Basidiomycota; c__Agaricomycetes; o__Agaricales; f__Hygrophoraceae; g__Hygrocybe; Unclassified
OTU1148	k__Fungi; p__Neocallimastigomycota; c__Neocallimastigomycetes; o__Neocallimastigales; f__Neocallimastigaceae; g__Neocallimastix; Unclassified
OTU1149	k__Fungi; p__Basidiomycota; c__Agaricomycetes; o__Sebacinales; f__Serendipitaceae; g__Serendipita; s__Serendipita_sp
OTU115	k__Fungi; p__Ascomycota; c__Dothideomycetes; o__Capnodiales; f__Mycosphaerellaceae; Unclassified; Unclassified
OTU1150	k__Fungi; p__Ascomycota; c__Eurotiomycetes; o__Eurotiales; f__Aspergillaceae; g__Aspergillus; Unclassified
OTU1151	k__Fungi; Unclassified; Unclassified; Unclassified; Unclassified; Unclassified; Unclassified
OTU1152	k__Fungi; Unclassified; Unclassified; Unclassified; Unclassified; Unclassified; Unclassified
OTU1153	k__Fungi; Unclassified; Unclassified; Unclassified; Unclassified; Unclassified; Unclassified
OTU1154	k__Fungi; Unclassified; Unclassified; Unclassified; Unclassified; Unclassified; Unclassified
OTU1155	k__Fungi; Unclassified; Unclassified; Unclassified; Unclassified; Unclassified; Unclassified
OTU1156	k__Fungi; p__Blastocladiomycota; c__Blastocladiomycetes; o__Blastocladiales; f__Catenariaceae; g__Catenaria; Unclassified
OTU1157	k__Fungi; Unclassified; Unclassified; Unclassified; Unclassified; Unclassified; Unclassified
OTU1158	k__Fungi; p__Basidiomycota; c__Microbotryomycetes; o__Sporidiobolales; f__Sporidiobolaceae; g__Sporobolomyces; s__Sporobolomyces_roseus
OTU1159	k__Fungi; Unclassified; Unclassified; Unclassified; Unclassified; Unclassified; Unclassified
OTU116	k__Fungi; p__Ascomycota; c__Sordariomycetes; o__Hypocreales; f__Stachybotryaceae; Unclassified; Unclassified
OTU1160	k__Fungi; p__Basidiomycota; c__Microbotryomycetes; o__Sporidiobolales; f__Sporidiobolaceae; g__Sporobolomyces; s__Sporobolomyces_carnicolor
OTU1161	k__Fungi; Unclassified; Unclassified; Unclassified; Unclassified; Unclassified; Unclassified
OTU1162	k__Fungi; p__Basidiomycota; c__Agaricomycetes; o__Thelephorales; f__Thelephoraceae; Unclassified; Unclassified
OTU1163	k__Fungi; p__Ascomycota; c__Dothideomycetes; o__Pleosporales; f__Pleosporaceae; g__Curvularia; s__Curvularia_coicis
OTU1164	k__Fungi; p__Ascomycota; Unclassified; Unclassified; Unclassified; Unclassified; Unclassified
OTU1165	k__Fungi; p__Ascomycota; c__Dothideomycetes; o__Capnodiales; Unclassified; Unclassified; Unclassified
OTU1166	k__Fungi; p__Ascomycota; c__Saccharomycetes; o__Saccharomycetales; f__Saccharomycetales_fam_Incertae_sedis; g__Candida; s__Candida_orthopsilosis
OTU1167	k__Fungi; p__Basidiomycota; c__Agaricomycetes; o__Sebacinales; Unclassified; Unclassified; Unclassified
OTU1168	k__Fungi; p__Basidiomycota; c__Agaricomycetes; Unclassified; Unclassified; Unclassified; Unclassified
OTU1169	k__Fungi; p__Basidiomycota; c__Agaricomycetes; o__Agaricales; f__Psathyrellaceae; g__Coprinopsis; s__Coprinopsis_pachyderma
OTU117	k__Fungi; p__Ascomycota; c__Saccharomycetes; o__Saccharomycetales; f__Debaryomycetaceae; g__Debaryomyces; Unclassified
OTU1170	k__Fungi; Unclassified; Unclassified; Unclassified; Unclassified; Unclassified; Unclassified
OTU1171	k__Fungi; p__Ascomycota; c__Dothideomycetes; o__Pleosporales; Unclassified; Unclassified; Unclassified
OTU1172	k__Fungi; p__Mortierellomycota; c__Mortierellomycetes; o__Mortierellales; f__Mortierellaceae; g__Mortierella; s__Mortierella_ambigua
OTU1173	k__Fungi; p__Ascomycota; c__Sordariomycetes; o__Hypocreales; Unclassified; Unclassified; Unclassified
OTU1174	k__Fungi; p__Mortierellomycota; c__Mortierellomycetes; o__Mortierellales; f__Mortierellaceae; g__Mortierella; s__Mortierella_globulifera
OTU1175	k__Fungi; p__Basidiomycota; c__Agaricomycetes; o__Russulales; f__Russulaceae; g__Lactarius; Unclassified
OTU1176	k__Fungi; p__Chytridiomycota; c__GS13; Unclassified; Unclassified; Unclassified; Unclassified
OTU1177	k__Fungi; p__Ascomycota; c__Dothideomycetes; o__Pleosporales; Unclassified; Unclassified; Unclassified
OTU1178	k__Fungi; p__Basidiomycota; c__Agaricomycetes; o__Agaricales; f__Clavariaceae; Unclassified; Unclassified
OTU1179	k__Fungi; p__Ascomycota; Unclassified; Unclassified; Unclassified; Unclassified; Unclassified
OTU118	k__Fungi; p__Ascomycota; c__Sordariomycetes; o__Hypocreales; f__Hypocreales_fam_Incertae_sedis; g__Sarocladium; s__Sarocladium_implicatum
OTU1180	k__Fungi; p__Ascomycota; c__Dothideomycetes; o__Capnodiales; Unclassified; Unclassified; Unclassified
OTU1181	k__Fungi; Unclassified; Unclassified; Unclassified; Unclassified; Unclassified; Unclassified
OTU1182	k__Fungi; Unclassified; Unclassified; Unclassified; Unclassified; Unclassified; Unclassified
OTU1183	k__Fungi; p__Aphelidiomycota; c__Aphelidiomycetes; o__GS16; Unclassified; Unclassified; Unclassified
OTU1184	k__Fungi; Unclassified; Unclassified; Unclassified; Unclassified; Unclassified; Unclassified
OTU1185	k__Fungi; Unclassified; Unclassified; Unclassified; Unclassified; Unclassified; Unclassified
OTU1186	k__Fungi; p__Ascomycota; c__Dothideomycetes; o__Botryosphaeriales; f__Botryosphaeriaceae; g__Lasiodiplodia; Unclassified
OTU1187	k__Fungi; p__Mucoromycota; c__Umbelopsidomycetes; o__Umbelopsidales; f__Umbelopsidaceae; g__Umbelopsis; Unclassified
OTU1188	k__Fungi; p__Basidiomycota; c__Agaricomycetes; o__Sebacinales; f__Sebacinaceae; g__Sebacina; s__Sebacina_incrustans
OTU1189	k__Fungi; p__Ascomycota; c__Sordariomycetes; o__Hypocreales; f__Nectriaceae; g__Cylindrocarpon; Unclassified
OTU119	k__Fungi; p__Ascomycota; Unclassified; Unclassified; Unclassified; Unclassified; Unclassified
OTU1190	k__Fungi; Unclassified; Unclassified; Unclassified; Unclassified; Unclassified; Unclassified
OTU1191	k__Fungi; p__Basidiomycota; c__Agaricomycetes; o__Cantharellales; f__Ceratobasidiaceae; Unclassified; Unclassified
OTU1192	k__Fungi; p__Basidiomycota; c__Tremellomycetes; o__Trichosporonales; f__Trichosporonaceae; g__Apiotrichum; Unclassified
OTU1193	k__Fungi; Unclassified; Unclassified; Unclassified; Unclassified; Unclassified; Unclassified
OTU1194	k__Fungi; Unclassified; Unclassified; Unclassified; Unclassified; Unclassified; Unclassified
OTU1195	k__Fungi; p__Ascomycota; c__Dothideomycetes; o__Pleosporales; Unclassified; Unclassified; Unclassified
OTU1196	k__Fungi; p__Ascomycota; Unclassified; Unclassified; Unclassified; Unclassified; Unclassified
OTU1197	k__Fungi; p__Ascomycota; c__Sordariomycetes; Unclassified; Unclassified; Unclassified; Unclassified
OTU1198	k__Fungi; p__Basidiomycota; c__Agaricomycetes; o__Agaricales; f__Hymenogastraceae; g__Naucoria; Unclassified
OTU1199	k__Fungi; p__Ascomycota; c__Sordariomycetes; o__Glomerellales; f__Glomerellaceae; g__Colletotrichum; s__Colletotrichum_sublineola
OTU12	k__Fungi; p__Basidiomycota; c__Agaricomycetes; o__Cantharellales; f__Ceratobasidiaceae; Unclassified; Unclassified
OTU120	k__Fungi; p__Ascomycota; c__Dothideomycetes; o__Pleosporales; f__Corynesporascaceae; g__Corynespora; Unclassified
OTU1200	k__Fungi; p__Basidiomycota; Unclassified; Unclassified; Unclassified; Unclassified; Unclassified
OTU1201	k__Fungi; Unclassified; Unclassified; Unclassified; Unclassified; Unclassified; Unclassified
OTU1202	k__Fungi; Unclassified; Unclassified; Unclassified; Unclassified; Unclassified; Unclassified
OTU1203	k__Fungi; p__Ascomycota; Unclassified; Unclassified; Unclassified; Unclassified; Unclassified
OTU1204	k__Fungi; p__Basidiomycota; c__Agaricomycetes; o__Atheliales; f__Atheliaceae; g__Piloderma; s__Piloderma_lanatum
OTU1205	k__Fungi; p__Ascomycota; c__Sordariomycetes; o__Hypocreales; f__Nectriaceae; Unclassified; Unclassified
OTU1206	k__Fungi; Unclassified; Unclassified; Unclassified; Unclassified; Unclassified; Unclassified
OTU1207	k__Fungi; Unclassified; Unclassified; Unclassified; Unclassified; Unclassified; Unclassified
OTU1208	k__Fungi; p__Ascomycota; c__Sordariomycetes; o__Hypocreales; Unclassified; Unclassified; Unclassified
OTU1209	k__Fungi; p__Ascomycota; c__Dothideomycetes; o__Capnodiales; f__Mycosphaerellaceae; g__Zymoseptoria; s__Zymoseptoria_brevis
OTU121	k__Fungi; Unclassified; Unclassified; Unclassified; Unclassified; Unclassified; Unclassified
OTU1210	k__Fungi; p__Basidiomycota; c__Agaricomycetes; o__Thelephorales; f__Thelephoraceae; Unclassified; Unclassified
OTU1211	k__Fungi; Unclassified; Unclassified; Unclassified; Unclassified; Unclassified; Unclassified
OTU1212	k__Fungi; p__Basidiomycota; c__Agaricomycetes; o__Agaricales; f__Agaricaceae; g__Coprinus; Unclassified
OTU1213	k__Fungi; Unclassified; Unclassified; Unclassified; Unclassified; Unclassified; Unclassified
OTU1214	k__Fungi; p__Ascomycota; c__Sordariomycetes; o__Hypocreales; Unclassified; Unclassified; Unclassified
OTU1215	k__Fungi; Unclassified; Unclassified; Unclassified; Unclassified; Unclassified; Unclassified
OTU1216	k__Fungi; p__Basidiomycota; c__Agaricomycetes; o__Thelephorales; f__Thelephoraceae; Unclassified; Unclassified
OTU1217	k__Fungi; p__Ascomycota; c__Dothideomycetes; o__Capnodiales; f__Cladosporiaceae; g__Cladosporium; s__Cladosporium_velox
OTU1218	k__Fungi; p__Ascomycota; c__Dothideomycetes; o__Pleosporales; Unclassified; Unclassified; Unclassified
OTU1219	k__Fungi; p__Ascomycota; c__Sordariomycetes; o__Hypocreales; Unclassified; Unclassified; Unclassified
OTU122	k__Fungi; p__Ascomycota; Unclassified; Unclassified; Unclassified; Unclassified; Unclassified
OTU1220	k__Fungi; Unclassified; Unclassified; Unclassified; Unclassified; Unclassified; Unclassified
OTU1221	k__Fungi; p__Ascomycota; c__Dothideomycetes; o__Pleosporales; f__Massarinaceae; g__Stagonospora; Unclassified
OTU1222	k__Fungi; Unclassified; Unclassified; Unclassified; Unclassified; Unclassified; Unclassified
OTU1223	k__Fungi; p__Ascomycota; c__Sordariomycetes; o__Hypocreales; f__Cordycipitaceae; g__Cordyceps; s__Cordyceps_brongniartii
OTU1224	k__Fungi; p__Ascomycota; c__Dothideomycetes; o__Pleosporales; Unclassified; Unclassified; Unclassified
OTU1225	k__Fungi; Unclassified; Unclassified; Unclassified; Unclassified; Unclassified; Unclassified
OTU1226	k__Fungi; p__Basidiomycota; c__Agaricomycetes; o__Hymenochaetales; f__Hymenochaetales_fam_Incertae_sedis; g__Resinicium; s__Resinicium_bicolor
OTU1227	k__Fungi; Unclassified; Unclassified; Unclassified; Unclassified; Unclassified; Unclassified
OTU1228	k__Fungi; p__Ascomycota; c__Sordariomycetes; o__Hypocreales; f__Hypocreales_fam_Incertae_sedis; g__Acremonium; s__Acremonium_brachypenium
OTU1229	k__Fungi; p__Basidiomycota; c__Agaricomycetes; o__Russulales; f__Russulaceae; g__Russula; Unclassified
OTU123	k__Fungi; p__Ascomycota; c__Leotiomycetes; o__Helotiales; Unclassified; Unclassified; Unclassified
OTU1230	k__Fungi; Unclassified; Unclassified; Unclassified; Unclassified; Unclassified; Unclassified
OTU1231	k__Fungi; Unclassified; Unclassified; Unclassified; Unclassified; Unclassified; Unclassified
OTU1232	k__Fungi; Unclassified; Unclassified; Unclassified; Unclassified; Unclassified; Unclassified
OTU1233	k__Fungi; p__Ascomycota; c__Sordariomycetes; o__Coniochaetales; f__Coniochaetaceae; Unclassified; Unclassified
OTU1234	k__Fungi; p__Basidiomycota; c__Agaricomycetes; o__Polyporales; f__Polyporaceae; g__Polyporus; s__Polyporus_umbellatus
OTU1235	k__Fungi; p__Ascomycota; c__Sordariomycetes; o__Glomerellales; f__Plectosphaerellaceae; Unclassified; Unclassified
OTU1236	k__Fungi; p__Ascomycota; c__Pezizomycetes; o__Pezizales; f__Ascobolaceae; Unclassified; Unclassified
OTU1237	k__Fungi; Unclassified; Unclassified; Unclassified; Unclassified; Unclassified; Unclassified
OTU1238	k__Fungi; p__Ascomycota; c__Dothideomycetes; o__Capnodiales; f__Mycosphaerellaceae; g__Ramularia; Unclassified
OTU1239	k__Fungi; p__Ascomycota; c__Eurotiomycetes; o__Chaetothyriales; f__Trichomeriaceae; Unclassified; Unclassified
OTU124	k__Fungi; Unclassified; Unclassified; Unclassified; Unclassified; Unclassified; Unclassified
OTU1240	k__Fungi; p__Basidiomycota; c__Agaricomycetes; o__Trechisporales; Unclassified; Unclassified; Unclassified
OTU1241	k__Fungi; Unclassified; Unclassified; Unclassified; Unclassified; Unclassified; Unclassified
OTU1242	k__Fungi; p__Basidiomycota; c__Agaricomycetes; o__Agaricales; f__Clavariaceae; g__Clavulinopsis; s__Clavulinopsis_helvola
OTU1243	k__Fungi; p__Ascomycota; c__Dothideomycetes; o__Botryosphaeriales; f__Botryosphaeriaceae; g__Botryosphaeria; Unclassified
OTU1244	k__Fungi; p__Basidiomycota; c__Agaricomycetes; o__Agaricales; f__Pluteaceae; g__Volvopluteus; s__Volvopluteus_earlei
OTU1245	k__Fungi; Unclassified; Unclassified; Unclassified; Unclassified; Unclassified; Unclassified
OTU1246	k__Fungi; Unclassified; Unclassified; Unclassified; Unclassified; Unclassified; Unclassified
OTU1247	k__Fungi; Unclassified; Unclassified; Unclassified; Unclassified; Unclassified; Unclassified
OTU1248	k__Fungi; Unclassified; Unclassified; Unclassified; Unclassified; Unclassified; Unclassified
OTU1249	k__Fungi; Unclassified; Unclassified; Unclassified; Unclassified; Unclassified; Unclassified
OTU125	k__Fungi; p__Ascomycota; c__Pezizomycetes; o__Pezizales; f__Pyronemataceae; g__Trichophaea; Unclassified
OTU1250	k__Fungi; Unclassified; Unclassified; Unclassified; Unclassified; Unclassified; Unclassified
OTU1251	k__Fungi; p__Ascomycota; c__Sordariomycetes; o__Hypocreales; f__Hypocreales_fam_Incertae_sedis; g__Acremonium; Unclassified
OTU1252	k__Fungi; Unclassified; Unclassified; Unclassified; Unclassified; Unclassified; Unclassified
OTU1253	k__Fungi; Unclassified; Unclassified; Unclassified; Unclassified; Unclassified; Unclassified
OTU1254	k__Fungi; Unclassified; Unclassified; Unclassified; Unclassified; Unclassified; Unclassified
OTU1255	k__Fungi; p__Mortierellomycota; c__Mortierellomycetes; o__Mortierellales; Unclassified; Unclassified; Unclassified
OTU1256	k__Fungi; Unclassified; Unclassified; Unclassified; Unclassified; Unclassified; Unclassified
OTU1257	k__Fungi; Unclassified; Unclassified; Unclassified; Unclassified; Unclassified; Unclassified
OTU1258	k__Fungi; Unclassified; Unclassified; Unclassified; Unclassified; Unclassified; Unclassified
OTU1259	k__Fungi; p__Basidiomycota; c__Agaricomycetes; o__Agaricales; f__Psathyrellaceae; g__Coprinellus; Unclassified
OTU126	k__Fungi; p__Ascomycota; c__Dothideomycetes; o__Pleosporales; f__Didymosphaeriaceae; Unclassified; Unclassified
OTU1260	k__Fungi; p__Ascomycota; c__Sordariomycetes; o__Hypocreales; f__Tilachlidiaceae; g__Septofusidium; s__Septofusidium_berolinense
OTU1261	k__Fungi; Unclassified; Unclassified; Unclassified; Unclassified; Unclassified; Unclassified
OTU1262	k__Fungi; Unclassified; Unclassified; Unclassified; Unclassified; Unclassified; Unclassified
OTU1263	k__Fungi; p__Ascomycota; Unclassified; Unclassified; Unclassified; Unclassified; Unclassified
OTU1264	k__Fungi; p__Basidiomycota; c__Agaricomycetes; o__Agaricales; f__Physalacriaceae; g__Cryptomarasmius; s__Cryptomarasmius_minutus
OTU1265	k__Fungi; Unclassified; Unclassified; Unclassified; Unclassified; Unclassified; Unclassified
OTU1266	k__Fungi; p__Ascomycota; c__Sordariomycetes; o__Hypocreales; f__Nectriaceae; Unclassified; Unclassified
OTU1267	k__Fungi; Unclassified; Unclassified; Unclassified; Unclassified; Unclassified; Unclassified
OTU1268	k__Fungi; Unclassified; Unclassified; Unclassified; Unclassified; Unclassified; Unclassified
OTU1269	k__Fungi; Unclassified; Unclassified; Unclassified; Unclassified; Unclassified; Unclassified
OTU127	k__Fungi; p__Ascomycota; Unclassified; Unclassified; Unclassified; Unclassified; Unclassified
OTU1270	k__Fungi; Unclassified; Unclassified; Unclassified; Unclassified; Unclassified; Unclassified
OTU1271	k__Fungi; Unclassified; Unclassified; Unclassified; Unclassified; Unclassified; Unclassified
OTU1272	k__Fungi; Unclassified; Unclassified; Unclassified; Unclassified; Unclassified; Unclassified
OTU1273	k__Fungi; p__Ascomycota; c__Dothideomycetes; o__Capnodiales; f__Teratosphaeriaceae; Unclassified; Unclassified
OTU1274	k__Fungi; Unclassified; Unclassified; Unclassified; Unclassified; Unclassified; Unclassified
OTU1275	k__Fungi; p__Ascomycota; c__Dothideomycetes; Unclassified; Unclassified; Unclassified; Unclassified
OTU1276	k__Fungi; p__Ascomycota; c__Sordariomycetes; o__Sordariales; f__Sordariales_fam_Incertae_sedis; g__Lunulospora; Unclassified
OTU1277	k__Fungi; Unclassified; Unclassified; Unclassified; Unclassified; Unclassified; Unclassified
OTU1278	k__Fungi; Unclassified; Unclassified; Unclassified; Unclassified; Unclassified; Unclassified
OTU1279	k__Fungi; p__Mucoromycota; c__Mucoromycetes; o__Mucorales; f__Mucoraceae; g__Actinomucor; s__Actinomucor_elegans
OTU128	k__Fungi; p__Ascomycota; c__Saccharomycetes; o__Saccharomycetales; f__Saccharomycetaceae; g__Kazachstania; s__Kazachstania_humilis
OTU1280	k__Fungi; p__Ascomycota; c__Dothideomycetes; o__Capnodiales; Unclassified; Unclassified; Unclassified
OTU1281	k__Fungi; p__Ascomycota; c__Sordariomycetes; Unclassified; Unclassified; Unclassified; Unclassified
OTU1282	k__Fungi; p__Ascomycota; Unclassified; Unclassified; Unclassified; Unclassified; Unclassified
OTU1283	k__Fungi; p__Ascomycota; c__Sordariomycetes; o__Magnaporthales; Unclassified; Unclassified; Unclassified
OTU1284	k__Fungi; Unclassified; Unclassified; Unclassified; Unclassified; Unclassified; Unclassified
OTU1285	k__Fungi; p__Ascomycota; c__Saccharomycetes; o__Saccharomycetales; f__Saccharomycetales_fam_Incertae_sedis; g__Candida; s__Candida_sake
OTU1286	k__Fungi; Unclassified; Unclassified; Unclassified; Unclassified; Unclassified; Unclassified
OTU1287	k__Fungi; p__Mortierellomycota; c__Mortierellomycetes; o__Mortierellales; f__Mortierellaceae; g__Mortierella; s__Mortierella_cystojenkinii
OTU1288	k__Fungi; p__Ascomycota; c__Dothideomycetes; o__Pleosporales; f__Periconiaceae; g__Periconia; Unclassified
OTU1289	k__Fungi; Unclassified; Unclassified; Unclassified; Unclassified; Unclassified; Unclassified
OTU129	k__Fungi; p__Ascomycota; c__Dothideomycetes; o__Capnodiales; f__Mycosphaerellaceae; Unclassified; Unclassified
OTU1290	k__Fungi; p__Basidiomycota; c__Agaricomycetes; o__Agaricales; f__Psathyrellaceae; g__Coprinellus; Unclassified
OTU1291	k__Fungi; Unclassified; Unclassified; Unclassified; Unclassified; Unclassified; Unclassified
OTU1292	k__Fungi; p__Ascomycota; c__Leotiomycetes; o__Helotiales; f__Helotiaceae; g__Scytalidium; s__Scytalidium_circinatum
OTU1293	k__Fungi; p__Basidiomycota; c__Agaricomycetes; o__Agaricales; f__Bolbitiaceae; g__Conocybe; s__Conocybe_crispa
OTU1294	k__Fungi; Unclassified; Unclassified; Unclassified; Unclassified; Unclassified; Unclassified
OTU1295	k__Fungi; p__Ascomycota; c__Sordariomycetes; o__Hypocreales; Unclassified; Unclassified; Unclassified
OTU1296	k__Fungi; p__Basidiomycota; c__Agaricomycetes; o__Russulales; f__Russulaceae; g__Russula; s__Russula_foetens
OTU1297	k__Fungi; p__Ascomycota; c__Leotiomycetes; o__Helotiales; Unclassified; Unclassified; Unclassified
OTU1298	k__Fungi; p__Ascomycota; c__Dothideomycetes; o__Pleosporales; f__Didymellaceae; g__Leptosphaerulina; Unclassified
OTU1299	k__Fungi; Unclassified; Unclassified; Unclassified; Unclassified; Unclassified; Unclassified
OTU13	k__Fungi; p__Basidiomycota; c__Agaricomycetes; o__Auriculariales; f__Auriculariaceae; g__Auricularia; s__Auricularia_nigricans
OTU130	k__Fungi; Unclassified; Unclassified; Unclassified; Unclassified; Unclassified; Unclassified
OTU1300	k__Fungi; p__Ascomycota; c__Eurotiomycetes; o__Eurotiales; f__Aspergillaceae; g__Aspergillus; s__Aspergillus_penicillioides
OTU1301	k__Fungi; Unclassified; Unclassified; Unclassified; Unclassified; Unclassified; Unclassified
OTU1302	k__Fungi; p__Basidiomycota; c__Microbotryomycetes; Unclassified; Unclassified; Unclassified; Unclassified
OTU1303	k__Fungi; p__Ascomycota; c__Sordariomycetes; o__Xylariales; f__Hyponectriaceae; g__Monographella; Unclassified
OTU1304	k__Fungi; p__Basidiomycota; c__Exobasidiomycetes; o__Exobasidiales; f__Exobasidiaceae; g__Exobasidium; s__Exobasidium_reticulatum
OTU1305	k__Fungi; p__Basidiomycota; c__Agaricomycetes; o__Thelephorales; f__Thelephoraceae; Unclassified; Unclassified
OTU1306	k__Fungi; p__Ascomycota; Unclassified; Unclassified; Unclassified; Unclassified; Unclassified
OTU1307	k__Fungi; Unclassified; Unclassified; Unclassified; Unclassified; Unclassified; Unclassified
OTU1308	k__Fungi; p__Ascomycota; Unclassified; Unclassified; Unclassified; Unclassified; Unclassified
OTU1309	k__Fungi; Unclassified; Unclassified; Unclassified; Unclassified; Unclassified; Unclassified
OTU131	k__Fungi; p__Basidiomycota; c__Microbotryomycetes; o__Sporidiobolales; f__Sporidiobolaceae; g__Rhodotorula; s__Rhodotorula_paludigena
OTU1310	k__Fungi; p__Ascomycota; Unclassified; Unclassified; Unclassified; Unclassified; Unclassified
OTU1311	k__Fungi; p__Ascomycota; c__Dothideomycetes; o__Capnodiales; Unclassified; Unclassified; Unclassified
OTU1312	k__Fungi; p__Ascomycota; c__Sordariomycetes; o__Hypocreales; Unclassified; Unclassified; Unclassified
OTU1313	k__Fungi; Unclassified; Unclassified; Unclassified; Unclassified; Unclassified; Unclassified
OTU1314	k__Fungi; p__Basidiomycota; c__Agaricomycetes; o__Agaricales; f__Cortinariaceae; g__Cortinarius; Unclassified
OTU1315	k__Fungi; p__Ascomycota; c__Sordariomycetes; o__Xylariales; f__Microdochiaceae; g__Idriella; Unclassified
OTU1316	k__Fungi; p__Basidiomycota; c__Tremellomycetes; o__Cystofilobasidiales; f__Mrakiaceae; g__Mrakia; s__Mrakia_frigida
OTU1317	k__Fungi; p__Basidiomycota; c__Cystobasidiomycetes; o__Cystobasidiomycetes_ord_Incertae_sedis; f__Symmetrosporaceae; g__Symmetrospora; Unclassified
OTU1318	k__Fungi; p__Ascomycota; c__Dothideomycetes; o__Capnodiales; Unclassified; Unclassified; Unclassified
OTU1319	Unassigned; Unassigned; Unassigned; Unassigned; Unassigned; Unassigned; Unassigned
OTU132	k__Fungi; p__Basidiomycota; c__Agaricomycetes; o__Agaricales; f__Hygrophoraceae; g__Hygrophorus; s__Hygrophorus_camarophyllus
OTU1320	k__Fungi; p__Basidiomycota; c__Agaricomycetes; o__Agaricales; f__Hygrophoraceae; g__Hygrocybe; s__Hygrocybe_phaeococcinea
OTU1321	k__Fungi; Unclassified; Unclassified; Unclassified; Unclassified; Unclassified; Unclassified
OTU1322	k__Fungi; p__Basidiomycota; c__Agaricomycetes; Unclassified; Unclassified; Unclassified; Unclassified
OTU1323	k__Fungi; Unclassified; Unclassified; Unclassified; Unclassified; Unclassified; Unclassified
OTU1324	k__Fungi; p__Aphelidiomycota; c__Aphelidiomycetes; o__GS16; Unclassified; Unclassified; Unclassified
OTU1325	k__Fungi; Unclassified; Unclassified; Unclassified; Unclassified; Unclassified; Unclassified
OTU1326	k__Fungi; Unclassified; Unclassified; Unclassified; Unclassified; Unclassified; Unclassified
OTU1327	k__Fungi; p__Mortierellomycota; c__Mortierellomycetes; o__Mortierellales; f__Mortierellaceae; g__Mortierella; Unclassified
OTU1328	k__Fungi; p__Ascomycota; c__Dothideomycetes; o__Pleosporales; f__Pleosporaceae; g__Alternaria; Unclassified
OTU1329	k__Fungi; Unclassified; Unclassified; Unclassified; Unclassified; Unclassified; Unclassified
OTU133	k__Fungi; p__Ascomycota; c__Dothideomycetes; o__Tubeufiales; f__Tubeufiaceae; Unclassified; Unclassified
OTU1330	k__Fungi; Unclassified; Unclassified; Unclassified; Unclassified; Unclassified; Unclassified
OTU1331	k__Fungi; p__Basidiomycota; c__Agaricomycetes; o__Thelephorales; f__Thelephoraceae; g__Tomentella; s__Tomentella_bryophila
OTU1332	k__Fungi; p__Basidiomycota; c__Agaricomycetes; o__Thelephorales; f__Thelephoraceae; g__Tomentella; s__Tomentella_lilacinogrisea
OTU1333	k__Fungi; p__Ascomycota; c__Dothideomycetes; o__Capnodiales; Unclassified; Unclassified; Unclassified
OTU1334	k__Fungi; p__Ascomycota; c__Sordariomycetes; o__Sordariales; f__Sordariales_fam_Incertae_sedis; g__Rhexodenticula; Unclassified
OTU1335	k__Fungi; p__Ascomycota; c__Dothideomycetes; o__Capnodiales; f__Mycosphaerellaceae; Unclassified; Unclassified
OTU1336	k__Fungi; p__Ascomycota; c__Pezizomycetes; o__Pezizales; f__Pyronemataceae; g__Wilcoxina; Unclassified
OTU1337	k__Fungi; p__Ascomycota; Unclassified; Unclassified; Unclassified; Unclassified; Unclassified
OTU1338	k__Fungi; p__Ascomycota; c__Dothideomycetes; o__Pleosporales; Unclassified; Unclassified; Unclassified
OTU1339	k__Fungi; p__Basidiomycota; c__Agaricomycetes; o__Auriculariales; Unclassified; Unclassified; Unclassified
OTU134	k__Fungi; p__Ascomycota; c__Leotiomycetes; o__Helotiales; f__Helotiaceae; g__Tetracladium; Unclassified
OTU1340	k__Fungi; p__Ascomycota; Unclassified; Unclassified; Unclassified; Unclassified; Unclassified
OTU1341	k__Fungi; p__Ascomycota; Unclassified; Unclassified; Unclassified; Unclassified; Unclassified
OTU1342	k__Fungi; Unclassified; Unclassified; Unclassified; Unclassified; Unclassified; Unclassified
OTU1343	k__Fungi; Unclassified; Unclassified; Unclassified; Unclassified; Unclassified; Unclassified
OTU1344	k__Fungi; p__Chytridiomycota; c__Spizellomycetes; o__Spizellomycetales; f__Spizellomycetaceae; g__Spizellomyces; Unclassified
OTU1345	k__Fungi; Unclassified; Unclassified; Unclassified; Unclassified; Unclassified; Unclassified
OTU1346	k__Fungi; Unclassified; Unclassified; Unclassified; Unclassified; Unclassified; Unclassified
OTU1347	k__Fungi; p__Ascomycota; Unclassified; Unclassified; Unclassified; Unclassified; Unclassified
OTU1348	k__Fungi; Unclassified; Unclassified; Unclassified; Unclassified; Unclassified; Unclassified
OTU1349	k__Fungi; p__Basidiomycota; c__Agaricomycetes; o__Russulales; f__Russulaceae; g__Russula; s__Russula_nuoljae
OTU135	k__Fungi; p__Ascomycota; c__Dothideomycetes; o__Pleosporales; f__Phaeosphaeriaceae; g__Leptospora; s__Leptospora_rubella
OTU1350	k__Fungi; p__Ascomycota; c__Dothideomycetes; o__Capnodiales; f__Mycosphaerellaceae; Unclassified; Unclassified
OTU1351	k__Fungi; Unclassified; Unclassified; Unclassified; Unclassified; Unclassified; Unclassified
OTU1352	k__Fungi; p__Ascomycota; c__Dothideomycetes; o__Capnodiales; f__Teratosphaeriaceae; g__Fodinomyces; s__Fodinomyces_uranophilus
OTU1353	k__Fungi; p__Ascomycota; c__Dothideomycetes; o__Capnodiales; Unclassified; Unclassified; Unclassified
OTU1354	k__Fungi; Unclassified; Unclassified; Unclassified; Unclassified; Unclassified; Unclassified
OTU1355	k__Fungi; p__Mortierellomycota; c__Mortierellomycetes; o__Mortierellales; f__Mortierellaceae; Unclassified; Unclassified
OTU1356	k__Fungi; Unclassified; Unclassified; Unclassified; Unclassified; Unclassified; Unclassified
OTU1357	k__Fungi; p__Mortierellomycota; c__Mortierellomycetes; o__Mortierellales; f__Mortierellaceae; g__Mortierella; Unclassified
OTU1358	k__Fungi; Unclassified; Unclassified; Unclassified; Unclassified; Unclassified; Unclassified
OTU1359	k__Fungi; p__Basidiomycota; c__Agaricomycetes; o__Agaricales; f__Psathyrellaceae; g__Coprinopsis; s__Coprinopsis_urticicola
OTU136	k__Fungi; p__Basidiomycota; c__Agaricomycetes; o__Thelephorales; f__Thelephoraceae; g__Tomentella; s__Tomentella_ellisii
OTU1360	k__Fungi; p__Basidiomycota; c__Agaricomycetes; o__Thelephorales; f__Thelephoraceae; g__Thelephora; Unclassified
OTU1361	k__Fungi; p__Basidiomycota; c__Agaricomycetes; o__Trechisporales; f__Hydnodontaceae; g__Trechispora; s__Trechispora_microspora
OTU1362	k__Fungi; Unclassified; Unclassified; Unclassified; Unclassified; Unclassified; Unclassified
OTU1363	k__Fungi; p__Ascomycota; Unclassified; Unclassified; Unclassified; Unclassified; Unclassified
OTU1364	k__Fungi; p__Ascomycota; Unclassified; Unclassified; Unclassified; Unclassified; Unclassified
OTU1365	k__Fungi; Unclassified; Unclassified; Unclassified; Unclassified; Unclassified; Unclassified
OTU1366	k__Fungi; Unclassified; Unclassified; Unclassified; Unclassified; Unclassified; Unclassified
OTU1367	k__Fungi; p__Ascomycota; c__Saccharomycetes; o__Saccharomycetales; f__Dipodascaceae; g__Dipodascus; s__Dipodascus_australiensis
OTU1368	k__Fungi; p__Basidiomycota; c__Exobasidiomycetes; o__Exobasidiales; f__Brachybasidiaceae; g__Dicellomyces; s__Dicellomyces_gloeosporus
OTU1369	k__Fungi; p__Ascomycota; Unclassified; Unclassified; Unclassified; Unclassified; Unclassified
OTU137	k__Fungi; Unclassified; Unclassified; Unclassified; Unclassified; Unclassified; Unclassified
OTU1370	k__Fungi; p__Basidiomycota; c__Tremellomycetes; o__Tremellales; Unclassified; Unclassified; Unclassified
OTU1371	k__Fungi; p__Basidiomycota; c__Exobasidiomycetes; o__Exobasidiales; f__Exobasidiaceae; g__Exobasidium; s__Exobasidium_reticulatum
OTU1372	k__Fungi; p__Ascomycota; c__Sordariomycetes; o__Hypocreales; Unclassified; Unclassified; Unclassified
OTU1373	k__Fungi; p__Ascomycota; c__Sordariomycetes; o__Hypocreales; f__Bionectriaceae; g__Gliomastix; Unclassified
OTU1374	k__Fungi; Unclassified; Unclassified; Unclassified; Unclassified; Unclassified; Unclassified
OTU1375	k__Fungi; p__Basidiomycota; c__Agaricomycetes; o__Agaricales; f__Bolbitiaceae; g__Agrocybe; s__Agrocybe_pediades
OTU1376	k__Fungi; p__Ascomycota; c__Dothideomycetes; o__Venturiales; f__Sympoventuriaceae; g__Scolecobasidium; Unclassified
OTU1377	k__Fungi; p__Basidiomycota; c__Agaricomycetes; o__Agaricales; f__Clavariaceae; g__Clavaria; Unclassified
OTU1378	k__Fungi; p__Ascomycota; Unclassified; Unclassified; Unclassified; Unclassified; Unclassified
OTU1379	k__Fungi; p__Ascomycota; c__Orbiliomycetes; o__Orbiliales; f__Orbiliaceae; g__Gamsylella; s__Gamsylella_gephyropaga
OTU138	k__Fungi; p__Ascomycota; c__Dothideomycetes; o__Pleosporales; f__Pleosporaceae; Unclassified; Unclassified
OTU1380	k__Fungi; p__Ascomycota; c__Sordariomycetes; Unclassified; Unclassified; Unclassified; Unclassified
OTU1381	k__Fungi; Unclassified; Unclassified; Unclassified; Unclassified; Unclassified; Unclassified
OTU1382	k__Fungi; Unclassified; Unclassified; Unclassified; Unclassified; Unclassified; Unclassified
OTU1383	k__Fungi; p__Ascomycota; c__Dothideomycetes; o__Pleosporales; Unclassified; Unclassified; Unclassified
OTU1384	k__Fungi; Unclassified; Unclassified; Unclassified; Unclassified; Unclassified; Unclassified
OTU1385	k__Fungi; Unclassified; Unclassified; Unclassified; Unclassified; Unclassified; Unclassified
OTU1386	k__Fungi; p__Basidiomycota; c__Agaricomycetes; o__Thelephorales; f__Thelephoraceae; g__Tomentellopsis; Unclassified
OTU1387	k__Fungi; p__Basidiomycota; c__Tremellomycetes; o__Filobasidiales; f__Filobasidiaceae; g__Filobasidium; s__Filobasidium_floriforme
OTU1388	k__Fungi; p__Ascomycota; Unclassified; Unclassified; Unclassified; Unclassified; Unclassified
OTU1389	k__Fungi; p__Ascomycota; c__Eurotiomycetes; o__Chaetothyriales; f__Herpotrichiellaceae; Unclassified; Unclassified
OTU139	k__Fungi; p__Basidiomycota; c__Agaricomycetes; o__Agaricales; f__Hygrophoraceae; g__Hygrocybe; s__Hygrocybe_conica
OTU1390	k__Fungi; p__Basidiomycota; c__Agaricomycetes; o__Boletales; f__Rhizopogonaceae; g__Rhizopogon; s__Rhizopogon_buenoi
OTU1391	k__Fungi; Unclassified; Unclassified; Unclassified; Unclassified; Unclassified; Unclassified
OTU1392	k__Fungi; p__Ascomycota; c__Leotiomycetes; o__Helotiales; f__Helotiaceae; g__Articulospora; s__Articulospora_proliferata
OTU1393	k__Fungi; p__Basidiomycota; c__Agaricomycetes; o__Agaricales; f__Entolomataceae; g__Clitopilus; Unclassified
OTU1394	k__Fungi; p__Ascomycota; c__Dothideomycetes; o__Pleosporales; f__Phaeosphaeriaceae; g__Chaetosphaeronema; Unclassified
OTU1395	k__Fungi; Unclassified; Unclassified; Unclassified; Unclassified; Unclassified; Unclassified
OTU1396	k__Fungi; p__Ascomycota; c__Dothideomycetes; o__Capnodiales; f__Mycosphaerellaceae; Unclassified; Unclassified
OTU1397	k__Fungi; p__Basidiomycota; c__Agaricomycetes; o__Boletales; f__Sclerodermataceae; Unclassified; Unclassified
OTU1398	k__Fungi; p__Basidiomycota; c__Agaricomycetes; o__Agaricales; f__Psathyrellaceae; Unclassified; Unclassified
OTU1399	k__Fungi; Unclassified; Unclassified; Unclassified; Unclassified; Unclassified; Unclassified
OTU14	k__Fungi; p__Basidiomycota; c__Tremellomycetes; o__Trichosporonales; f__Trichosporonaceae; g__Trichosporon; Unclassified
OTU140	k__Fungi; Unclassified; Unclassified; Unclassified; Unclassified; Unclassified; Unclassified
OTU1400	k__Fungi; p__Ascomycota; Unclassified; Unclassified; Unclassified; Unclassified; Unclassified
OTU1401	k__Fungi; p__Basidiomycota; c__Tremellomycetes; o__Filobasidiales; f__Filobasidiaceae; g__Naganishia; Unclassified
OTU1402	k__Fungi; p__Ascomycota; c__Dothideomycetes; o__Pleosporales; Unclassified; Unclassified; Unclassified
OTU1403	k__Fungi; p__Ascomycota; c__Dothideomycetes; o__Capnodiales; f__Cladosporiaceae; g__Toxicocladosporium; Unclassified
OTU1404	k__Fungi; p__Mortierellomycota; c__Mortierellomycetes; o__Mortierellales; f__Mortierellaceae; g__Mortierella; Unclassified
OTU1405	k__Fungi; Unclassified; Unclassified; Unclassified; Unclassified; Unclassified; Unclassified
OTU1406	k__Fungi; p__Ascomycota; Unclassified; Unclassified; Unclassified; Unclassified; Unclassified
OTU1407	k__Fungi; p__Ascomycota; c__Sordariomycetes; o__Hypocreales; f__Stachybotryaceae; g__Memnoniella; Unclassified
OTU1408	k__Fungi; p__Ascomycota; Unclassified; Unclassified; Unclassified; Unclassified; Unclassified
OTU1409	k__Fungi; p__Basidiomycota; c__Agaricomycetes; o__Cantharellales; f__Ceratobasidiaceae; Unclassified; Unclassified
OTU141	k__Fungi; p__Basidiomycota; c__Tremellomycetes; o__Tremellales; Unclassified; Unclassified; Unclassified
OTU1410	k__Fungi; p__Basidiomycota; c__Agaricomycetes; o__Agaricales; f__Amanitaceae; g__Limacella; s__Limacella_delicata
OTU1411	k__Fungi; Unclassified; Unclassified; Unclassified; Unclassified; Unclassified; Unclassified
OTU1412	k__Fungi; p__Basidiomycota; c__Agaricomycetes; o__Sebacinales; f__Sebacinaceae; Unclassified; Unclassified
OTU1413	k__Fungi; Unclassified; Unclassified; Unclassified; Unclassified; Unclassified; Unclassified
OTU1414	k__Fungi; p__Basidiomycota; c__Agaricomycetes; o__Auriculariales; f__Exidiaceae; g__Heterochaete; Unclassified
OTU1415	k__Fungi; p__Ascomycota; c__Dothideomycetes; o__Pleosporales; Unclassified; Unclassified; Unclassified
OTU1416	k__Fungi; p__Basidiomycota; Unclassified; Unclassified; Unclassified; Unclassified; Unclassified
OTU1417	k__Fungi; Unclassified; Unclassified; Unclassified; Unclassified; Unclassified; Unclassified
OTU1418	k__Fungi; Unclassified; Unclassified; Unclassified; Unclassified; Unclassified; Unclassified
OTU1419	k__Fungi; p__Ascomycota; c__Dothideomycetes; o__Capnodiales; f__Teratosphaeriaceae; Unclassified; Unclassified
OTU142	k__Fungi; Unclassified; Unclassified; Unclassified; Unclassified; Unclassified; Unclassified
OTU1420	k__Fungi; p__Ascomycota; Unclassified; Unclassified; Unclassified; Unclassified; Unclassified
OTU1421	k__Fungi; p__Ascomycota; c__Sordariomycetes; o__Hypocreales; Unclassified; Unclassified; Unclassified
OTU1422	k__Fungi; Unclassified; Unclassified; Unclassified; Unclassified; Unclassified; Unclassified
OTU1423	k__Fungi; Unclassified; Unclassified; Unclassified; Unclassified; Unclassified; Unclassified
OTU1424	k__Fungi; Unclassified; Unclassified; Unclassified; Unclassified; Unclassified; Unclassified
OTU1425	k__Fungi; p__Ascomycota; c__Sordariomycetes; o__Hypocreales; f__Nectriaceae; g__Fusarium; Unclassified
OTU1426	k__Fungi; p__Ascomycota; c__Eurotiomycetes; Unclassified; Unclassified; Unclassified; Unclassified
OTU1427	k__Fungi; p__Ascomycota; c__Eurotiomycetes; o__Chaetothyriales; Unclassified; Unclassified; Unclassified
OTU1428	k__Fungi; Unclassified; Unclassified; Unclassified; Unclassified; Unclassified; Unclassified
OTU1429	k__Fungi; p__Ascomycota; c__Sordariomycetes; o__Hypocreales; f__Hypocreales_fam_Incertae_sedis; Unclassified; Unclassified
OTU143	k__Fungi; p__Basidiomycota; c__Tremellomycetes; o__Tremellales; Unclassified; Unclassified; Unclassified
OTU1430	k__Fungi; Unclassified; Unclassified; Unclassified; Unclassified; Unclassified; Unclassified
OTU1431	k__Fungi; Unclassified; Unclassified; Unclassified; Unclassified; Unclassified; Unclassified
OTU1432	k__Fungi; p__Ascomycota; c__Orbiliomycetes; Unclassified; Unclassified; Unclassified; Unclassified
OTU1433	k__Fungi; p__Ascomycota; c__Dothideomycetes; o__Pleosporales; Unclassified; Unclassified; Unclassified
OTU1434	k__Fungi; p__Neocallimastigomycota; c__Neocallimastigomycetes; o__Neocallimastigales; f__Neocallimastigaceae; g__Orpinomyces; Unclassified
OTU1435	k__Fungi; Unclassified; Unclassified; Unclassified; Unclassified; Unclassified; Unclassified
OTU1436	k__Fungi; Unclassified; Unclassified; Unclassified; Unclassified; Unclassified; Unclassified
OTU1437	k__Fungi; Unclassified; Unclassified; Unclassified; Unclassified; Unclassified; Unclassified
OTU1438	k__Fungi; p__Basidiomycota; c__Agaricomycetes; o__Agaricales; f__Agaricaceae; g__Lepiota; Unclassified
OTU1439	k__Fungi; p__Ascomycota; c__Sordariomycetes; o__Hypocreales; f__Hypocreales_fam_Incertae_sedis; g__Acremonium; s__Acremonium_acutatum
OTU144	k__Fungi; Unclassified; Unclassified; Unclassified; Unclassified; Unclassified; Unclassified
OTU1440	k__Fungi; p__Ascomycota; c__Sordariomycetes; o__Magnaporthales; f__Magnaporthaceae; g__Mycoleptodiscus; Unclassified
OTU1441	k__Fungi; Unclassified; Unclassified; Unclassified; Unclassified; Unclassified; Unclassified
OTU1442	k__Fungi; p__Ascomycota; c__Saccharomycetes; o__Saccharomycetales; f__Phaffomycetaceae; g__Cyberlindnera; s__Cyberlindnera_fabianii
OTU1443	k__Fungi; p__Basidiomycota; c__Agaricomycetes; o__Agaricales; f__Clavariaceae; g__Camarophyllopsis; Unclassified
OTU1444	k__Fungi; p__Ascomycota; c__Sordariomycetes; Unclassified; Unclassified; Unclassified; Unclassified
OTU1445	k__Fungi; p__Ascomycota; c__Dothideomycetes; o__Pleosporales; Unclassified; Unclassified; Unclassified
OTU1446	k__Fungi; p__Basidiomycota; c__Cystobasidiomycetes; o__Cystobasidiomycetes_ord_Incertae_sedis; f__Symmetrosporaceae; g__Symmetrospora; s__Symmetrospora_foliicola
OTU1447	k__Fungi; Unclassified; Unclassified; Unclassified; Unclassified; Unclassified; Unclassified
OTU1448	k__Fungi; p__Mortierellomycota; c__Mortierellomycetes; o__Mortierellales; Unclassified; Unclassified; Unclassified
OTU1449	k__Fungi; p__Kickxellomycota; c__Kickxellomycetes; o__Kickxellales; f__Kickxellaceae; g__Ramicandelaber; Unclassified
OTU145	k__Fungi; Unclassified; Unclassified; Unclassified; Unclassified; Unclassified; Unclassified
OTU1450	k__Fungi; p__Ascomycota; Unclassified; Unclassified; Unclassified; Unclassified; Unclassified
OTU1451	k__Fungi; Unclassified; Unclassified; Unclassified; Unclassified; Unclassified; Unclassified
OTU1452	k__Fungi; Unclassified; Unclassified; Unclassified; Unclassified; Unclassified; Unclassified
OTU1453	k__Fungi; p__Ascomycota; Unclassified; Unclassified; Unclassified; Unclassified; Unclassified
OTU1454	k__Fungi; Unclassified; Unclassified; Unclassified; Unclassified; Unclassified; Unclassified
OTU1455	k__Fungi; p__Ascomycota; c__Sordariomycetes; o__Magnaporthales; f__Magnaporthaceae; g__Mycoleptodiscus; s__Mycoleptodiscus_indicus
OTU1456	k__Fungi; p__Ascomycota; Unclassified; Unclassified; Unclassified; Unclassified; Unclassified
OTU1457	k__Fungi; p__Basidiomycota; c__Agaricomycetes; o__Agaricales; f__Bolbitiaceae; g__Panaeolus; s__Panaeolus_subfirmus
OTU1458	k__Fungi; p__Ascomycota; Unclassified; Unclassified; Unclassified; Unclassified; Unclassified
OTU1459	k__Fungi; Unclassified; Unclassified; Unclassified; Unclassified; Unclassified; Unclassified
OTU146	k__Fungi; Unclassified; Unclassified; Unclassified; Unclassified; Unclassified; Unclassified
OTU1460	k__Fungi; p__Ascomycota; c__Dothideomycetes; o__Pleosporales; f__Pleosporaceae; g__Curvularia; Unclassified
OTU1461	k__Fungi; p__Ascomycota; Unclassified; Unclassified; Unclassified; Unclassified; Unclassified
OTU1462	k__Fungi; p__Ascomycota; c__Dothideomycetes; o__Dothideomycetes_ord_Incertae_sedis; f__Dothideomycetes_fam_Incertae_sedis; g__Radulidium; s__Radulidium_subulatum
OTU1463	k__Fungi; p__Ascomycota; c__Dothideomycetes; o__Capnodiales; f__Cladosporiaceae; g__Rachicladosporium; Unclassified
OTU1464	k__Fungi; Unclassified; Unclassified; Unclassified; Unclassified; Unclassified; Unclassified
OTU1465	k__Fungi; Unclassified; Unclassified; Unclassified; Unclassified; Unclassified; Unclassified
OTU1466	k__Fungi; p__Ascomycota; c__Orbiliomycetes; o__Orbiliales; f__Orbiliaceae; g__Gamsylella; s__Gamsylella_gephyropaga
OTU1467	k__Fungi; p__Basidiomycota; c__Agaricomycetes; Unclassified; Unclassified; Unclassified; Unclassified
OTU1468	k__Fungi; p__Basidiomycota; c__Agaricomycetes; o__Agaricales; f__Hygrophoraceae; g__Hygrocybe; s__Hygrocybe_conica
OTU1469	k__Fungi; p__Basidiomycota; c__Agaricomycetes; o__Auriculariales; f__Auriculariaceae; g__Auricularia; Unclassified
OTU147	k__Fungi; p__Ascomycota; c__Dothideomycetes; o__Pleosporales; f__Pleosporaceae; g__Alternaria; s__Alternaria_chlamydospora
OTU1470	k__Fungi; Unclassified; Unclassified; Unclassified; Unclassified; Unclassified; Unclassified
OTU1471	k__Fungi; p__Ascomycota; c__Dothideomycetes; o__Capnodiales; Unclassified; Unclassified; Unclassified
OTU1472	k__Fungi; Unclassified; Unclassified; Unclassified; Unclassified; Unclassified; Unclassified
OTU1473	k__Fungi; p__Ascomycota; c__Dothideomycetes; o__Pleosporales; Unclassified; Unclassified; Unclassified
OTU1474	k__Fungi; p__Basidiomycota; c__Agaricomycetes; o__Agaricales; Unclassified; Unclassified; Unclassified
OTU1475	k__Fungi; Unclassified; Unclassified; Unclassified; Unclassified; Unclassified; Unclassified
OTU1476	k__Fungi; Unclassified; Unclassified; Unclassified; Unclassified; Unclassified; Unclassified
OTU1477	k__Fungi; p__Basidiomycota; c__Agaricomycetes; o__Thelephorales; f__Thelephoraceae; g__Tomentella; s__Tomentella_subclavigera
OTU1478	k__Fungi; p__Ascomycota; c__Sordariomycetes; o__Chaetosphaeriales; f__Chaetosphaeriaceae; g__Tainosphaeria; Unclassified
OTU1479	k__Fungi; p__Basidiomycota; c__Agaricomycetes; o__Agaricales; f__Bolbitiaceae; g__Conocybe; s__Conocybe_anthracophila
OTU148	k__Fungi; p__Basidiomycota; c__Agaricomycetes; o__Thelephorales; f__Thelephoraceae; g__Thelephora; s__Thelephora_palmata
OTU1480	k__Fungi; p__Ascomycota; c__Dothideomycetes; o__Capnodiales; Unclassified; Unclassified; Unclassified
OTU1481	k__Fungi; Unclassified; Unclassified; Unclassified; Unclassified; Unclassified; Unclassified
OTU1482	k__Fungi; Unclassified; Unclassified; Unclassified; Unclassified; Unclassified; Unclassified
OTU1483	k__Fungi; p__Ascomycota; c__Sordariomycetes; o__Hypocreales; f__Hypocreaceae; g__Trichoderma; Unclassified
OTU1484	k__Fungi; p__Basidiomycota; c__Agaricomycetes; o__Sebacinales; f__Serendipitaceae; g__Serendipita; Unclassified
OTU1485	k__Fungi; Unclassified; Unclassified; Unclassified; Unclassified; Unclassified; Unclassified
OTU1486	k__Fungi; Unclassified; Unclassified; Unclassified; Unclassified; Unclassified; Unclassified
OTU1487	k__Fungi; p__Calcarisporiellomycota; c__Calcarisporiellomycetes; o__Calcarisporiellales; f__Calcarisporiellaceae; g__Calcarisporiella; s__Calcarisporiella_thermophila
OTU1488	k__Fungi; Unclassified; Unclassified; Unclassified; Unclassified; Unclassified; Unclassified
OTU1489	k__Fungi; p__Basidiomycota; c__Agaricomycetes; o__Agaricales; f__Pterulaceae; g__Pterula; s__Pterula_echo
OTU149	k__Fungi; p__Ascomycota; c__Orbiliomycetes; o__Orbiliales; f__Orbiliaceae; Unclassified; Unclassified
OTU1490	k__Fungi; p__Ascomycota; Unclassified; Unclassified; Unclassified; Unclassified; Unclassified
OTU1491	k__Fungi; p__Basidiomycota; c__Agaricomycetes; o__Polyporales; f__Meruliaceae; g__Ceriporia; s__Ceriporia_reticulata
OTU1492	k__Fungi; Unclassified; Unclassified; Unclassified; Unclassified; Unclassified; Unclassified
OTU1493	k__Fungi; p__Ascomycota; Unclassified; Unclassified; Unclassified; Unclassified; Unclassified
OTU1494	k__Fungi; p__Basidiomycota; c__Microbotryomycetes; o__Sporidiobolales; f__Sporidiobolaceae; Unclassified; Unclassified
OTU1495	k__Fungi; p__Ascomycota; c__Eurotiomycetes; o__Onygenales; f__Onygenales_fam_Incertae_sedis; g__Chrysosporium; Unclassified
OTU1496	k__Fungi; Unclassified; Unclassified; Unclassified; Unclassified; Unclassified; Unclassified
OTU1497	k__Fungi; p__Mucoromycota; c__Umbelopsidomycetes; o__Umbelopsidales; f__Umbelopsidaceae; g__Umbelopsis; s__Umbelopsis_changbaiensis
OTU1498	k__Fungi; Unclassified; Unclassified; Unclassified; Unclassified; Unclassified; Unclassified
OTU1499	k__Fungi; Unclassified; Unclassified; Unclassified; Unclassified; Unclassified; Unclassified
OTU15	k__Fungi; p__Ascomycota; c__Sordariomycetes; o__Hypocreales; f__Nectriaceae; g__Fusarium; Unclassified
OTU150	k__Fungi; Unclassified; Unclassified; Unclassified; Unclassified; Unclassified; Unclassified
OTU1500	k__Fungi; Unclassified; Unclassified; Unclassified; Unclassified; Unclassified; Unclassified
OTU1501	k__Fungi; p__Basidiomycota; c__Malasseziomycetes; o__Malasseziales; Unclassified; Unclassified; Unclassified
OTU1502	k__Fungi; Unclassified; Unclassified; Unclassified; Unclassified; Unclassified; Unclassified
OTU1503	k__Fungi; Unclassified; Unclassified; Unclassified; Unclassified; Unclassified; Unclassified
OTU1504	k__Fungi; p__Ascomycota; Unclassified; Unclassified; Unclassified; Unclassified; Unclassified
OTU1505	k__Fungi; p__Ascomycota; c__Sordariomycetes; Unclassified; Unclassified; Unclassified; Unclassified
OTU1506	k__Fungi; Unclassified; Unclassified; Unclassified; Unclassified; Unclassified; Unclassified
OTU1507	k__Fungi; Unclassified; Unclassified; Unclassified; Unclassified; Unclassified; Unclassified
OTU1508	k__Fungi; p__Ascomycota; c__Dothideomycetes; o__Capnodiales; Unclassified; Unclassified; Unclassified
OTU1509	k__Fungi; p__Basidiomycota; c__Agaricomycetes; o__Atheliales; f__Atheliaceae; g__Piloderma; s__Piloderma_byssinum
OTU151	k__Fungi; p__Ascomycota; c__Sordariomycetes; o__Hypocreales; Unclassified; Unclassified; Unclassified
OTU1510	k__Fungi; Unclassified; Unclassified; Unclassified; Unclassified; Unclassified; Unclassified
OTU1511	k__Fungi; p__Basidiomycota; c__Agaricomycetes; o__Agaricales; f__Agaricaceae; g__Tulostoma; Unclassified
OTU1512	k__Fungi; p__Basidiomycota; c__Agaricomycetes; Unclassified; Unclassified; Unclassified; Unclassified
OTU1513	k__Fungi; p__Ascomycota; c__Dothideomycetes; o__Pleosporales; Unclassified; Unclassified; Unclassified
OTU1514	k__Fungi; p__Mortierellomycota; c__Mortierellomycetes; o__Mortierellales; f__Mortierellaceae; g__Mortierella; Unclassified
OTU1515	k__Fungi; p__Ascomycota; c__Sordariomycetes; o__Hypocreales; f__Nectriaceae; g__Stephanonectria; s__Stephanonectria_keithii
OTU1516	k__Fungi; Unclassified; Unclassified; Unclassified; Unclassified; Unclassified; Unclassified
OTU1517	k__Fungi; Unclassified; Unclassified; Unclassified; Unclassified; Unclassified; Unclassified
OTU1518	k__Fungi; p__Mortierellomycota; c__Mortierellomycetes; o__Mortierellales; f__Mortierellaceae; g__Mortierella; Unclassified
OTU1519	k__Fungi; p__Basidiomycota; c__Agaricomycetes; o__Sebacinales; f__Serendipitaceae; g__Serendipita; Unclassified
OTU152	k__Fungi; Unclassified; Unclassified; Unclassified; Unclassified; Unclassified; Unclassified
OTU1520	k__Fungi; p__Basidiomycota; c__Agaricomycetes; o__Atheliales; f__Atheliaceae; g__Piloderma; Unclassified
OTU1521	k__Fungi; p__Ascomycota; c__Dothideomycetes; o__Pleosporales; Unclassified; Unclassified; Unclassified
OTU1522	k__Fungi; Unclassified; Unclassified; Unclassified; Unclassified; Unclassified; Unclassified
OTU1523	k__Fungi; Unclassified; Unclassified; Unclassified; Unclassified; Unclassified; Unclassified
OTU1524	k__Fungi; p__Ascomycota; c__Dothideomycetes; o__Capnodiales; f__Mycosphaerellaceae; Unclassified; Unclassified
OTU1525	k__Fungi; p__Ascomycota; c__Dothideomycetes; o__Pleosporales; f__Leptosphaeriaceae; g__Leptosphaeria; s__Leptosphaeria_heterospora
OTU1526	k__Fungi; Unclassified; Unclassified; Unclassified; Unclassified; Unclassified; Unclassified
OTU1527	k__Fungi; Unclassified; Unclassified; Unclassified; Unclassified; Unclassified; Unclassified
OTU1528	k__Fungi; p__Chytridiomycota; c__Rhizophlyctidomycetes; o__Rhizophlyctidales; f__Rhizophlyctidaceae; g__Rhizophlyctis; Unclassified
OTU1529	k__Fungi; Unclassified; Unclassified; Unclassified; Unclassified; Unclassified; Unclassified
OTU153	k__Fungi; p__Mortierellomycota; c__Mortierellomycetes; o__Mortierellales; f__Mortierellaceae; g__Mortierella; s__Mortierella_alpina
OTU1530	k__Fungi; p__Basidiomycota; c__Agaricomycetes; o__Russulales; f__Russulaceae; g__Russula; Unclassified
OTU1531	k__Fungi; p__Ascomycota; c__Sordariomycetes; o__Hypocreales; f__Nectriaceae; g__Lasionectria; s__Lasionectria_marigotensis
OTU1532	k__Fungi; Unclassified; Unclassified; Unclassified; Unclassified; Unclassified; Unclassified
OTU1533	k__Fungi; p__Chytridiomycota; Unclassified; Unclassified; Unclassified; Unclassified; Unclassified
OTU1534	k__Fungi; Unclassified; Unclassified; Unclassified; Unclassified; Unclassified; Unclassified
OTU1535	k__Fungi; p__Ascomycota; c__Sordariomycetes; o__Hypocreales; f__Nectriaceae; g__Fusarium; Unclassified
OTU1536	k__Fungi; p__Basidiomycota; c__Agaricomycetes; o__Agaricales; Unclassified; Unclassified; Unclassified
OTU1537	k__Fungi; Unclassified; Unclassified; Unclassified; Unclassified; Unclassified; Unclassified
OTU1538	k__Fungi; Unclassified; Unclassified; Unclassified; Unclassified; Unclassified; Unclassified
OTU1539	k__Fungi; p__Ascomycota; c__Dothideomycetes; o__Pleosporales; f__Pleosporaceae; g__Bipolaris; Unclassified
OTU154	k__Fungi; p__Basidiomycota; c__Agaricomycetes; o__Russulales; f__Russulaceae; g__Lactarius; s__Lactarius_rufus
OTU1540	k__Fungi; p__Basidiomycota; c__Agaricomycetes; o__Thelephorales; f__Thelephoraceae; Unclassified; Unclassified
OTU1541	k__Fungi; Unclassified; Unclassified; Unclassified; Unclassified; Unclassified; Unclassified
OTU1542	k__Fungi; p__Ascomycota; c__Saccharomycetes; o__Saccharomycetales; f__Lipomycetaceae; g__Lipomyces; Unclassified
OTU1543	k__Fungi; Unclassified; Unclassified; Unclassified; Unclassified; Unclassified; Unclassified
OTU1544	k__Fungi; p__Ascomycota; Unclassified; Unclassified; Unclassified; Unclassified; Unclassified
OTU1545	k__Fungi; Unclassified; Unclassified; Unclassified; Unclassified; Unclassified; Unclassified
OTU1546	k__Fungi; p__Ascomycota; Unclassified; Unclassified; Unclassified; Unclassified; Unclassified
OTU1547	k__Fungi; Unclassified; Unclassified; Unclassified; Unclassified; Unclassified; Unclassified
OTU1548	Unassigned; Unassigned; Unassigned; Unassigned; Unassigned; Unassigned; Unassigned
OTU1549	k__Fungi; p__Ascomycota; c__Dothideomycetes; o__Venturiales; f__Sympoventuriaceae; g__Ochroconis; s__Ochroconis_cordanae
OTU155	k__Fungi; p__Basidiomycota; c__Agaricomycetes; o__Agaricales; f__Agaricaceae; g__Coprinus; Unclassified
OTU1550	k__Fungi; Unclassified; Unclassified; Unclassified; Unclassified; Unclassified; Unclassified
OTU1551	k__Fungi; p__Mortierellomycota; c__Mortierellomycetes; o__Mortierellales; f__Mortierellaceae; g__Mortierella; Unclassified
OTU1552	k__Fungi; Unclassified; Unclassified; Unclassified; Unclassified; Unclassified; Unclassified
OTU1553	k__Fungi; Unclassified; Unclassified; Unclassified; Unclassified; Unclassified; Unclassified
OTU1554	k__Fungi; p__Basidiomycota; c__Agaricomycetes; o__Trechisporales; f__Hydnodontaceae; g__Trechispora; Unclassified
OTU1555	k__Fungi; p__Ascomycota; c__Pezizomycetes; o__Pezizales; f__Ascobolaceae; Unclassified; Unclassified
OTU1556	k__Fungi; Unclassified; Unclassified; Unclassified; Unclassified; Unclassified; Unclassified
OTU1557	k__Fungi; p__Ascomycota; c__Eurotiomycetes; Unclassified; Unclassified; Unclassified; Unclassified
OTU1558	k__Fungi; p__Mortierellomycota; c__Mortierellomycetes; o__Mortierellales; f__Mortierellaceae; g__Mortierella; s__Mortierella_elongata
OTU1559	k__Fungi; Unclassified; Unclassified; Unclassified; Unclassified; Unclassified; Unclassified
OTU156	k__Fungi; p__Basidiomycota; c__Agaricomycetes; o__Agaricales; f__Cortinariaceae; g__Cortinarius; Unclassified
OTU1560	k__Fungi; Unclassified; Unclassified; Unclassified; Unclassified; Unclassified; Unclassified
OTU1561	k__Fungi; Unclassified; Unclassified; Unclassified; Unclassified; Unclassified; Unclassified
OTU1562	k__Fungi; p__Ascomycota; c__Sordariomycetes; o__Savoryellales; Unclassified; Unclassified; Unclassified
OTU1563	k__Fungi; Unclassified; Unclassified; Unclassified; Unclassified; Unclassified; Unclassified
OTU1564	k__Fungi; Unclassified; Unclassified; Unclassified; Unclassified; Unclassified; Unclassified
OTU1565	k__Fungi; Unclassified; Unclassified; Unclassified; Unclassified; Unclassified; Unclassified
OTU1566	k__Fungi; p__Basidiomycota; c__Agaricomycetes; o__Cantharellales; f__Ceratobasidiaceae; Unclassified; Unclassified
OTU1567	k__Fungi; Unclassified; Unclassified; Unclassified; Unclassified; Unclassified; Unclassified
OTU1568	k__Fungi; p__Basidiomycota; c__Agaricomycetes; o__Agaricales; Unclassified; Unclassified; Unclassified
OTU1569	k__Fungi; Unclassified; Unclassified; Unclassified; Unclassified; Unclassified; Unclassified
OTU157	k__Fungi; p__Ascomycota; Unclassified; Unclassified; Unclassified; Unclassified; Unclassified
OTU1570	k__Fungi; p__Ascomycota; c__Taphrinomycetes; o__Taphrinales; f__Taphrinaceae; g__Taphrina; s__Taphrina_inositophila
OTU1571	k__Fungi; p__Ascomycota; c__Dothideomycetes; o__Pleosporales; f__Dictyosporiaceae; g__Pseudocoleophoma; s__Pseudocoleophoma_calamagrostidis
OTU1572	k__Fungi; p__Basidiomycota; c__Agaricomycetes; o__Cantharellales; f__Ceratobasidiaceae; Unclassified; Unclassified
OTU1573	k__Fungi; Unclassified; Unclassified; Unclassified; Unclassified; Unclassified; Unclassified
OTU1574	k__Fungi; p__Ascomycota; Unclassified; Unclassified; Unclassified; Unclassified; Unclassified
OTU1575	k__Fungi; Unclassified; Unclassified; Unclassified; Unclassified; Unclassified; Unclassified
OTU1576	k__Fungi; Unclassified; Unclassified; Unclassified; Unclassified; Unclassified; Unclassified
OTU1577	k__Fungi; p__Ascomycota; c__Dothideomycetes; o__Capnodiales; f__Dissoconiaceae; Unclassified; Unclassified
OTU1578	k__Fungi; p__Basidiomycota; c__Agaricomycetes; o__Sebacinales; f__Serendipitaceae; g__Serendipita; Unclassified
OTU1579	k__Fungi; p__Ascomycota; Unclassified; Unclassified; Unclassified; Unclassified; Unclassified
OTU158	k__Fungi; p__Ascomycota; c__Sordariomycetes; o__Hypocreales; f__Hypocreales_fam_Incertae_sedis; Unclassified; Unclassified
OTU1580	k__Fungi; Unclassified; Unclassified; Unclassified; Unclassified; Unclassified; Unclassified
OTU1581	k__Fungi; Unclassified; Unclassified; Unclassified; Unclassified; Unclassified; Unclassified
OTU1582	k__Fungi; p__Ascomycota; c__Eurotiomycetes; o__Eurotiales; f__Aspergillaceae; g__Xeromyces; s__Xeromyces_bisporus
OTU1583	k__Fungi; p__Mortierellomycota; c__Mortierellomycetes; o__Mortierellales; f__Mortierellaceae; Unclassified; Unclassified
OTU1584	k__Fungi; Unclassified; Unclassified; Unclassified; Unclassified; Unclassified; Unclassified
OTU1585	k__Fungi; Unclassified; Unclassified; Unclassified; Unclassified; Unclassified; Unclassified
OTU1586	k__Fungi; p__Ascomycota; c__Dothideomycetes; o__Pleosporales; f__Leptosphaeriaceae; g__Ampelomyces; s__Ampelomyces_quisqualis
OTU1587	k__Fungi; p__Ascomycota; c__Pezizomycetes; o__Pezizales; f__Pyronemataceae; g__Geopora; s__Geopora_sepulta
OTU1588	k__Fungi; p__Ascomycota; c__Dothideomycetes; o__Capnodiales; f__Teratosphaeriaceae; g__Devriesia; Unclassified
OTU1589	k__Fungi; p__Ascomycota; Unclassified; Unclassified; Unclassified; Unclassified; Unclassified
OTU159	k__Fungi; p__Basidiomycota; c__Tremellomycetes; o__Tremellales; f__Tremellaceae; g__Cryptococcus; s__Cryptococcus_uniguttulatus
OTU1590	k__Fungi; p__Ascomycota; c__Leotiomycetes; o__Helotiales; Unclassified; Unclassified; Unclassified
OTU1591	k__Fungi; Unclassified; Unclassified; Unclassified; Unclassified; Unclassified; Unclassified
OTU1592	k__Fungi; p__Ascomycota; c__Sordariomycetes; o__Sordariales; f__Lasiosphaeriaceae; Unclassified; Unclassified
OTU1593	k__Fungi; p__Ascomycota; c__Sordariomycetes; Unclassified; Unclassified; Unclassified; Unclassified
OTU1594	k__Fungi; p__Ascomycota; c__Dothideomycetes; o__Pleosporales; f__Morosphaeriaceae; g__Acrocalymma; s__Acrocalymma_vagum
OTU1595	k__Fungi; p__Ascomycota; c__Sordariomycetes; o__Hypocreales; f__Cordycipitaceae; g__Beauveria; s__Beauveria_felina
OTU1596	k__Fungi; Unclassified; Unclassified; Unclassified; Unclassified; Unclassified; Unclassified
OTU1597	k__Fungi; Unclassified; Unclassified; Unclassified; Unclassified; Unclassified; Unclassified
OTU1598	k__Fungi; p__Basidiomycota; c__Agaricomycetes; o__Agaricales; f__Pterulaceae; g__Pterula; s__Pterula_echo
OTU1599	k__Fungi; Unclassified; Unclassified; Unclassified; Unclassified; Unclassified; Unclassified
OTU16	k__Fungi; p__Ascomycota; c__Dothideomycetes; o__Capnodiales; f__Dissoconiaceae; g__Ramichloridium; s__Ramichloridium_strelitziae
OTU160	k__Fungi; p__Basidiomycota; c__Cystobasidiomycetes; o__Cystobasidiomycetes_ord_Incertae_sedis; f__Symmetrosporaceae; g__Symmetrospora; Unclassified
OTU1600	k__Fungi; Unclassified; Unclassified; Unclassified; Unclassified; Unclassified; Unclassified
OTU1601	k__Fungi; p__Basidiomycota; c__Agaricomycetes; o__Agaricales; f__Clavariaceae; g__Clavaria; Unclassified
OTU1602	k__Fungi; p__Ascomycota; c__Dothideomycetes; o__Pleosporales; f__Didymellaceae; Unclassified; Unclassified
OTU1603	k__Fungi; p__Ascomycota; Unclassified; Unclassified; Unclassified; Unclassified; Unclassified
OTU1604	k__Fungi; Unclassified; Unclassified; Unclassified; Unclassified; Unclassified; Unclassified
OTU1605	k__Fungi; p__Ascomycota; c__Dothideomycetes; o__Pleosporales; f__Cucurbitariaceae; g__Pyrenochaetopsis; Unclassified
OTU1606	k__Fungi; Unclassified; Unclassified; Unclassified; Unclassified; Unclassified; Unclassified
OTU1607	k__Fungi; p__Basidiomycota; c__Agaricomycetes; o__Agaricales; f__Clavariaceae; g__Clavaria; s__Clavaria_pullei
OTU1608	k__Fungi; p__Basidiomycota; c__Agaricomycetes; o__Agaricales; f__Bolbitiaceae; g__Conocybe; Unclassified
OTU1609	k__Fungi; p__Basidiomycota; c__Agaricomycetes; o__Agaricales; f__Inocybaceae; g__Inocybe; Unclassified
OTU161	k__Fungi; p__Basidiomycota; c__Agaricomycetes; o__Agaricales; f__Inocybaceae; g__Inocybe; Unclassified
OTU1610	k__Fungi; p__Ascomycota; Unclassified; Unclassified; Unclassified; Unclassified; Unclassified
OTU1611	k__Fungi; p__Basidiomycota; c__Tremellomycetes; o__Tremellales; f__Bulleribasidiaceae; g__Derxomyces; s__Derxomyces_pseudoschimicola
OTU1612	k__Fungi; p__Ascomycota; c__Dothideomycetes; o__Pleosporales; Unclassified; Unclassified; Unclassified
OTU1613	k__Fungi; p__Ascomycota; c__Leotiomycetes; Unclassified; Unclassified; Unclassified; Unclassified
OTU1614	k__Fungi; p__Mucoromycota; c__Mucoromycetes; o__Mucorales; f__Rhizopodaceae; g__Rhizopus; s__Rhizopus_arrhizus
OTU1615	k__Fungi; p__Ascomycota; c__Dothideomycetes; o__Pleosporales; f__Phaeosphaeriaceae; g__Paraphoma; Unclassified
OTU1616	k__Fungi; p__Ascomycota; c__Dothideomycetes; o__Capnodiales; Unclassified; Unclassified; Unclassified
OTU1617	k__Fungi; p__Ascomycota; Unclassified; Unclassified; Unclassified; Unclassified; Unclassified
OTU1618	k__Fungi; p__Basidiomycota; c__Agaricomycetes; o__Hymenochaetales; f__Hymenochaetales_fam_Incertae_sedis; g__Trichaptum; s__Trichaptum_sector
OTU1619	k__Fungi; p__Ascomycota; Unclassified; Unclassified; Unclassified; Unclassified; Unclassified
OTU162	k__Fungi; p__Ascomycota; c__Dothideomycetes; o__Pleosporales; f__Didymellaceae; g__Didymella; Unclassified
OTU1620	k__Fungi; Unclassified; Unclassified; Unclassified; Unclassified; Unclassified; Unclassified
OTU1621	k__Fungi; p__Ascomycota; Unclassified; Unclassified; Unclassified; Unclassified; Unclassified
OTU1622	k__Fungi; p__Basidiomycota; c__Tremellomycetes; Unclassified; Unclassified; Unclassified; Unclassified
OTU1623	k__Fungi; p__Basidiomycota; c__Agaricomycetes; o__Boletales; f__Boletaceae; g__Tylopilus; Unclassified
OTU1624	k__Fungi; Unclassified; Unclassified; Unclassified; Unclassified; Unclassified; Unclassified
OTU1625	k__Fungi; p__Ascomycota; Unclassified; Unclassified; Unclassified; Unclassified; Unclassified
OTU1626	k__Fungi; p__Basidiomycota; c__Agaricomycetes; o__Agaricales; f__Cortinariaceae; g__Cortinarius; Unclassified
OTU1627	k__Fungi; Unclassified; Unclassified; Unclassified; Unclassified; Unclassified; Unclassified
OTU1628	k__Fungi; p__Ascomycota; c__Dothideomycetes; o__Capnodiales; f__Teratosphaeriaceae; Unclassified; Unclassified
OTU1629	k__Fungi; Unclassified; Unclassified; Unclassified; Unclassified; Unclassified; Unclassified
OTU163	k__Fungi; p__Ascomycota; c__Leotiomycetes; o__Helotiales; f__Dermateaceae; Unclassified; Unclassified
OTU1630	k__Fungi; p__Mucoromycota; c__Umbelopsidomycetes; o__Umbelopsidales; f__Umbelopsidaceae; g__Umbelopsis; Unclassified
OTU1631	k__Fungi; p__Ascomycota; c__Dothideomycetes; o__Pleosporales; f__Lophiostomataceae; g__Biappendiculispora; s__Biappendiculispora_japonica
OTU1632	k__Fungi; p__Basidiomycota; c__Microbotryomycetes; o__Sporidiobolales; f__Sporidiobolaceae; g__Rhodosporidiobolus; s__Rhodosporidiobolus_odoratus
OTU1633	k__Fungi; p__Basidiomycota; c__Tremellomycetes; o__Trichosporonales; f__Trichosporonaceae; g__Apiotrichum; s__Apiotrichum_scarabaeorum
OTU1634	k__Fungi; p__Glomeromycota; c__Glomeromycetes; o__Glomerales; f__Glomeraceae; Unclassified; Unclassified
OTU1635	k__Fungi; Unclassified; Unclassified; Unclassified; Unclassified; Unclassified; Unclassified
OTU1636	k__Fungi; Unclassified; Unclassified; Unclassified; Unclassified; Unclassified; Unclassified
OTU1637	k__Fungi; Unclassified; Unclassified; Unclassified; Unclassified; Unclassified; Unclassified
OTU1638	k__Fungi; Unclassified; Unclassified; Unclassified; Unclassified; Unclassified; Unclassified
OTU1639	k__Fungi; p__Basidiomycota; c__Agaricomycetes; o__Thelephorales; f__Thelephoraceae; g__Pseudotomentella; Unclassified
OTU164	k__Fungi; p__Ascomycota; Unclassified; Unclassified; Unclassified; Unclassified; Unclassified
OTU1640	k__Fungi; Unclassified; Unclassified; Unclassified; Unclassified; Unclassified; Unclassified
OTU1641	k__Fungi; p__Ascomycota; c__Dothideomycetes; o__Dothideales; f__Dothideales_fam_Incertae_sedis; g__Hortaea; s__Hortaea_werneckii
OTU1642	k__Fungi; Unclassified; Unclassified; Unclassified; Unclassified; Unclassified; Unclassified
OTU1643	k__Fungi; p__Basidiomycota; c__Tremellomycetes; o__Filobasidiales; f__Piskurozymaceae; g__Solicoccozyma; Unclassified
OTU1644	k__Fungi; p__Ascomycota; Unclassified; Unclassified; Unclassified; Unclassified; Unclassified
OTU1645	k__Fungi; p__Basidiomycota; c__Agaricomycetes; o__Agaricales; f__Bolbitiaceae; g__Agrocybe; s__Agrocybe_praecox
OTU1646	k__Fungi; p__Basidiomycota; c__Agaricomycetes; o__Agaricales; f__Clavariaceae; Unclassified; Unclassified
OTU1647	k__Fungi; p__Ascomycota; Unclassified; Unclassified; Unclassified; Unclassified; Unclassified
OTU1648	k__Fungi; p__Mucoromycota; c__Mucoromycetes; o__Mucorales; f__Lichtheimiaceae; Unclassified; Unclassified
OTU1649	k__Fungi; p__Basidiomycota; c__Cystobasidiomycetes; Unclassified; Unclassified; Unclassified; Unclassified
OTU165	k__Fungi; p__Ascomycota; c__Dothideomycetes; o__Dothideales; f__Dothideaceae; g__Celosporium; Unclassified
OTU1650	k__Fungi; Unclassified; Unclassified; Unclassified; Unclassified; Unclassified; Unclassified
OTU1651	k__Fungi; p__Basidiomycota; c__Agaricomycetes; o__Russulales; Unclassified; Unclassified; Unclassified
OTU1652	k__Fungi; p__Chytridiomycota; c__Rhizophlyctidomycetes; o__Rhizophlyctidales; f__Rhizophlyctidaceae; g__Rhizophlyctis; Unclassified
OTU1653	k__Fungi; p__Ascomycota; c__Sordariomycetes; o__Hypocreales; f__Stachybotryaceae; Unclassified; Unclassified
OTU1654	k__Fungi; p__Ascomycota; c__Dothideomycetes; o__Capnodiales; Unclassified; Unclassified; Unclassified
OTU1655	k__Fungi; Unclassified; Unclassified; Unclassified; Unclassified; Unclassified; Unclassified
OTU1656	k__Fungi; Unclassified; Unclassified; Unclassified; Unclassified; Unclassified; Unclassified
OTU1657	k__Fungi; Unclassified; Unclassified; Unclassified; Unclassified; Unclassified; Unclassified
OTU1658	k__Fungi; p__Mortierellomycota; Unclassified; Unclassified; Unclassified; Unclassified; Unclassified
OTU1659	k__Fungi; Unclassified; Unclassified; Unclassified; Unclassified; Unclassified; Unclassified
OTU166	k__Fungi; p__Ascomycota; c__Dothideomycetes; o__Capnodiales; f__Mycosphaerellaceae; Unclassified; Unclassified
OTU1660	k__Fungi; Unclassified; Unclassified; Unclassified; Unclassified; Unclassified; Unclassified
OTU1661	k__Fungi; p__Basidiomycota; c__Exobasidiomycetes; o__Microstromatales; f__Microstromatales_fam_Incertae_sedis; g__Sympodiomycopsis; Unclassified
OTU1662	k__Fungi; p__Ascomycota; c__Dothideomycetes; o__Dothideales; f__Dothideaceae; g__Celosporium; Unclassified
OTU1663	k__Fungi; Unclassified; Unclassified; Unclassified; Unclassified; Unclassified; Unclassified
OTU1664	k__Fungi; p__Ascomycota; c__Dothideomycetes; o__Capnodiales; Unclassified; Unclassified; Unclassified
OTU1665	k__Fungi; Unclassified; Unclassified; Unclassified; Unclassified; Unclassified; Unclassified
OTU1666	k__Fungi; p__Ascomycota; c__Sordariomycetes; o__Hypocreales; f__Hypocreales_fam_Incertae_sedis; g__Acremonium; Unclassified
OTU1667	k__Fungi; p__Basidiomycota; c__Microbotryomycetes; o__Sporidiobolales; f__Sporidiobolaceae; g__Rhodotorula; s__Rhodotorula_kratochvilovae
OTU1668	k__Fungi; p__Ascomycota; c__Dothideomycetes; o__Capnodiales; f__Teratosphaeriaceae; Unclassified; Unclassified
OTU1669	k__Fungi; Unclassified; Unclassified; Unclassified; Unclassified; Unclassified; Unclassified
OTU167	k__Fungi; p__Ascomycota; Unclassified; Unclassified; Unclassified; Unclassified; Unclassified
OTU1670	k__Fungi; Unclassified; Unclassified; Unclassified; Unclassified; Unclassified; Unclassified
OTU1671	k__Fungi; p__Ascomycota; c__Dothideomycetes; o__Pleosporales; f__Phaeosphaeriaceae; g__Setophoma; Unclassified
OTU1672	k__Fungi; Unclassified; Unclassified; Unclassified; Unclassified; Unclassified; Unclassified
OTU1673	k__Fungi; Unclassified; Unclassified; Unclassified; Unclassified; Unclassified; Unclassified
OTU1674	k__Fungi; p__Basidiomycota; c__Agaricomycetes; o__Agaricales; f__Hygrophoraceae; g__Cuphophyllus; s__Cuphophyllus_virgineus
OTU1675	k__Fungi; Unclassified; Unclassified; Unclassified; Unclassified; Unclassified; Unclassified
OTU1676	k__Fungi; p__Basidiomycota; c__Agaricomycetes; o__Agaricales; f__Psathyrellaceae; g__Coprinopsis; s__Coprinopsis_calospora
OTU1677	k__Fungi; p__Basidiomycota; c__Agaricomycetes; o__Agaricales; f__Clavariaceae; Unclassified; Unclassified
OTU1678	k__Fungi; p__Ascomycota; c__Leotiomycetes; o__Helotiales; Unclassified; Unclassified; Unclassified
OTU1679	k__Fungi; Unclassified; Unclassified; Unclassified; Unclassified; Unclassified; Unclassified
OTU168	k__Fungi; p__Ascomycota; c__Dothideomycetes; o__Pleosporales; Unclassified; Unclassified; Unclassified
OTU1680	k__Fungi; p__Ascomycota; c__Sordariomycetes; o__Hypocreales; f__Hypocreales_fam_Incertae_sedis; Unclassified; Unclassified
OTU1681	k__Fungi; p__Basidiomycota; c__Agaricomycetes; o__Agaricales; f__Inocybaceae; g__Inocybe; s__Inocybe_cryptocystis
OTU1682	k__Fungi; p__Chytridiomycota; c__Spizellomycetes; o__Spizellomycetales; f__Spizellomycetaceae; g__Spizellomyces; s__Spizellomyces_dolichospermus
OTU1683	k__Fungi; Unclassified; Unclassified; Unclassified; Unclassified; Unclassified; Unclassified
OTU1684	k__Fungi; p__Ascomycota; c__Dothideomycetes; o__Pleosporales; f__Cucurbitariaceae; g__Pyrenochaeta; s__Pyrenochaeta_keratinophila
OTU1685	k__Fungi; Unclassified; Unclassified; Unclassified; Unclassified; Unclassified; Unclassified
OTU1686	k__Fungi; p__Ascomycota; c__Dothideomycetes; o__Pleosporales; f__Pleosporaceae; g__Curvularia; Unclassified
OTU1687	k__Fungi; Unclassified; Unclassified; Unclassified; Unclassified; Unclassified; Unclassified
OTU1688	k__Fungi; Unclassified; Unclassified; Unclassified; Unclassified; Unclassified; Unclassified
OTU1689	k__Fungi; Unclassified; Unclassified; Unclassified; Unclassified; Unclassified; Unclassified
OTU169	k__Fungi; p__Basidiomycota; c__Agaricomycetes; o__Agaricales; f__Psathyrellaceae; g__Coprinopsis; Unclassified
OTU1690	k__Fungi; p__Ascomycota; c__Dothideomycetes; o__Capnodiales; Unclassified; Unclassified; Unclassified
OTU1691	k__Fungi; Unclassified; Unclassified; Unclassified; Unclassified; Unclassified; Unclassified
OTU1692	k__Fungi; Unclassified; Unclassified; Unclassified; Unclassified; Unclassified; Unclassified
OTU1693	k__Fungi; p__Basidiomycota; c__Agaricomycetes; o__Agaricales; f__Hymenogastraceae; g__Hymenogaster; s__Hymenogaster_griseus
OTU1694	k__Fungi; p__Ascomycota; c__Sordariomycetes; o__Xylariales; f__Microdochiaceae; g__Microdochium; Unclassified
OTU1695	k__Fungi; Unclassified; Unclassified; Unclassified; Unclassified; Unclassified; Unclassified
OTU1696	k__Fungi; p__Basidiomycota; c__Agaricomycetes; o__Agaricales; f__Agaricaceae; g__Tulostoma; Unclassified
OTU1697	k__Fungi; Unclassified; Unclassified; Unclassified; Unclassified; Unclassified; Unclassified
OTU1698	k__Fungi; p__Ascomycota; c__Eurotiomycetes; o__Eurotiales; f__Aspergillaceae; g__Aspergillus; Unclassified
OTU1699	k__Fungi; Unclassified; Unclassified; Unclassified; Unclassified; Unclassified; Unclassified
OTU17	k__Fungi; p__Basidiomycota; c__Agaricomycetes; o__Agaricales; f__Pleurotaceae; g__Pleurotus; Unclassified
OTU170	k__Fungi; p__Ascomycota; c__Dothideomycetes; o__Pleosporales; f__Pleosporaceae; g__Curvularia; Unclassified
OTU1700	k__Fungi; Unclassified; Unclassified; Unclassified; Unclassified; Unclassified; Unclassified
OTU1701	k__Fungi; p__Ascomycota; c__Dothideomycetes; o__Capnodiales; f__Mycosphaerellaceae; g__Phaeophleospora; s__Phaeophleospora_hymenocallidicola
OTU1702	k__Fungi; p__Basidiomycota; c__Agaricomycetes; o__Agaricales; f__Strophariaceae; g__Galerina; s__Galerina_fallax
OTU1703	k__Fungi; Unclassified; Unclassified; Unclassified; Unclassified; Unclassified; Unclassified
OTU1704	k__Fungi; Unclassified; Unclassified; Unclassified; Unclassified; Unclassified; Unclassified
OTU1705	k__Fungi; Unclassified; Unclassified; Unclassified; Unclassified; Unclassified; Unclassified
OTU1706	k__Fungi; p__Ascomycota; Unclassified; Unclassified; Unclassified; Unclassified; Unclassified
OTU1707	k__Fungi; p__Ascomycota; c__Eurotiomycetes; o__Chaetothyriales; f__Herpotrichiellaceae; g__Exophiala; Unclassified
OTU1708	k__Fungi; Unclassified; Unclassified; Unclassified; Unclassified; Unclassified; Unclassified
OTU1709	k__Fungi; p__Ascomycota; Unclassified; Unclassified; Unclassified; Unclassified; Unclassified
OTU171	k__Fungi; p__Ascomycota; c__Dothideomycetes; o__Pleosporales; Unclassified; Unclassified; Unclassified
OTU1710	k__Fungi; p__Ascomycota; c__Dothideomycetes; o__Pleosporales; f__Pleosporaceae; g__Alternaria; Unclassified
OTU1711	k__Fungi; p__Basidiomycota; c__Tremellomycetes; o__Tremellales; f__Rhynchogastremataceae; g__Papiliotrema; Unclassified
OTU1712	k__Fungi; p__Ascomycota; c__Sordariomycetes; o__Diaporthales; f__Diaporthaceae; g__Diaporthe; Unclassified
OTU1713	k__Fungi; p__Basidiomycota; c__Agaricomycetes; o__Sebacinales; f__Sebacinaceae; g__Sebacina; Unclassified
OTU1714	k__Fungi; Unclassified; Unclassified; Unclassified; Unclassified; Unclassified; Unclassified
OTU1715	k__Fungi; p__Ascomycota; c__Sordariomycetes; o__Sordariales; f__Chaetomiaceae; Unclassified; Unclassified
OTU1716	k__Fungi; Unclassified; Unclassified; Unclassified; Unclassified; Unclassified; Unclassified
OTU1717	k__Fungi; p__Ascomycota; c__Dothideomycetes; o__Capnodiales; f__Cladosporiaceae; g__Rachicladosporium; Unclassified
OTU1718	k__Fungi; p__Basidiomycota; c__Agaricomycetes; o__Boletales; f__Boletaceae; Unclassified; Unclassified
OTU1719	k__Fungi; Unclassified; Unclassified; Unclassified; Unclassified; Unclassified; Unclassified
OTU172	k__Fungi; p__Ascomycota; Unclassified; Unclassified; Unclassified; Unclassified; Unclassified
OTU1720	k__Fungi; Unclassified; Unclassified; Unclassified; Unclassified; Unclassified; Unclassified
OTU1721	k__Fungi; p__Ascomycota; Unclassified; Unclassified; Unclassified; Unclassified; Unclassified
OTU1722	k__Fungi; Unclassified; Unclassified; Unclassified; Unclassified; Unclassified; Unclassified
OTU1723	k__Fungi; Unclassified; Unclassified; Unclassified; Unclassified; Unclassified; Unclassified
OTU1724	k__Fungi; p__Glomeromycota; c__Glomeromycetes; o__Glomerales; f__Glomeraceae; g__Funneliformis; Unclassified
OTU1725	k__Fungi; Unclassified; Unclassified; Unclassified; Unclassified; Unclassified; Unclassified
OTU1726	k__Fungi; p__Ascomycota; c__Dothideomycetes; o__Venturiales; f__Sympoventuriaceae; g__Ochroconis; s__Ochroconis_musae
OTU1727	k__Fungi; Unclassified; Unclassified; Unclassified; Unclassified; Unclassified; Unclassified
OTU1728	k__Fungi; Unclassified; Unclassified; Unclassified; Unclassified; Unclassified; Unclassified
OTU1729	k__Fungi; p__Ascomycota; c__Dothideomycetes; o__Pleosporales; Unclassified; Unclassified; Unclassified
OTU173	k__Fungi; p__Basidiomycota; c__Agaricomycetes; o__Agaricales; f__Clavariaceae; Unclassified; Unclassified
OTU1730	k__Fungi; p__Entomophthoromycota; c__Basidiobolomycetes; o__Basidiobolales; f__Basidiobolaceae; g__Basidiobolus; Unclassified
OTU1731	k__Fungi; Unclassified; Unclassified; Unclassified; Unclassified; Unclassified; Unclassified
OTU1732	k__Fungi; p__Ascomycota; Unclassified; Unclassified; Unclassified; Unclassified; Unclassified
OTU1733	k__Fungi; p__Ascomycota; c__Dothideomycetes; o__Capnodiales; Unclassified; Unclassified; Unclassified
OTU1734	k__Fungi; p__Basidiomycota; c__Agaricomycetes; o__Polyporales; f__Meruliaceae; g__Bjerkandera; s__Bjerkandera_adusta
OTU1735	k__Fungi; Unclassified; Unclassified; Unclassified; Unclassified; Unclassified; Unclassified
OTU1736	k__Fungi; p__Ascomycota; c__Eurotiomycetes; o__Eurotiales; f__Aspergillaceae; g__Monascus; s__Monascus_purpureus
OTU1737	k__Fungi; Unclassified; Unclassified; Unclassified; Unclassified; Unclassified; Unclassified
OTU1738	k__Fungi; p__Basidiomycota; c__Agaricomycetes; o__Sebacinales; f__Serendipitaceae; g__Serendipita; Unclassified
OTU1739	k__Fungi; Unclassified; Unclassified; Unclassified; Unclassified; Unclassified; Unclassified
OTU174	k__Fungi; Unclassified; Unclassified; Unclassified; Unclassified; Unclassified; Unclassified
OTU1740	k__Fungi; Unclassified; Unclassified; Unclassified; Unclassified; Unclassified; Unclassified
OTU1741	k__Fungi; Unclassified; Unclassified; Unclassified; Unclassified; Unclassified; Unclassified
OTU1742	k__Fungi; p__Ascomycota; c__Dothideomycetes; o__Capnodiales; Unclassified; Unclassified; Unclassified
OTU1743	k__Fungi; p__Ascomycota; c__Dothideomycetes; o__Capnodiales; f__Teratosphaeriaceae; Unclassified; Unclassified
OTU1744	k__Fungi; Unclassified; Unclassified; Unclassified; Unclassified; Unclassified; Unclassified
OTU1745	k__Fungi; p__Ascomycota; Unclassified; Unclassified; Unclassified; Unclassified; Unclassified
OTU1746	k__Fungi; p__Ascomycota; Unclassified; Unclassified; Unclassified; Unclassified; Unclassified
OTU1747	k__Fungi; Unclassified; Unclassified; Unclassified; Unclassified; Unclassified; Unclassified
OTU1748	k__Fungi; p__Basidiomycota; c__Agaricomycetes; o__Agaricales; f__Clavariaceae; g__Clavaria; Unclassified
OTU1749	k__Fungi; Unclassified; Unclassified; Unclassified; Unclassified; Unclassified; Unclassified
OTU175	k__Fungi; p__Ascomycota; c__Sordariomycetes; o__Hypocreales; Unclassified; Unclassified; Unclassified
OTU1750	k__Fungi; p__Ascomycota; Unclassified; Unclassified; Unclassified; Unclassified; Unclassified
OTU1751	k__Fungi; Unclassified; Unclassified; Unclassified; Unclassified; Unclassified; Unclassified
OTU1752	k__Fungi; p__Ascomycota; c__Dothideomycetes; o__Pleosporales; Unclassified; Unclassified; Unclassified
OTU1753	k__Fungi; Unclassified; Unclassified; Unclassified; Unclassified; Unclassified; Unclassified
OTU1754	k__Fungi; Unclassified; Unclassified; Unclassified; Unclassified; Unclassified; Unclassified
OTU1755	k__Fungi; p__Ascomycota; c__Dothideomycetes; o__Pleosporales; Unclassified; Unclassified; Unclassified
OTU1756	k__Fungi; p__Ascomycota; c__Dothideomycetes; o__Capnodiales; f__Teratosphaeriaceae; g__Devriesia; Unclassified
OTU1757	k__Fungi; p__Blastocladiomycota; Unclassified; Unclassified; Unclassified; Unclassified; Unclassified
OTU1758	k__Fungi; Unclassified; Unclassified; Unclassified; Unclassified; Unclassified; Unclassified
OTU1759	k__Fungi; Unclassified; Unclassified; Unclassified; Unclassified; Unclassified; Unclassified
OTU176	k__Fungi; p__Ascomycota; c__Dothideomycetes; o__Pleosporales; f__Cucurbitariaceae; g__Pyrenochaeta; Unclassified
OTU1760	k__Fungi; p__Ascomycota; Unclassified; Unclassified; Unclassified; Unclassified; Unclassified
OTU1761	k__Fungi; Unclassified; Unclassified; Unclassified; Unclassified; Unclassified; Unclassified
OTU1762	k__Fungi; p__Basidiomycota; c__Agaricomycetes; o__Agaricales; f__Inocybaceae; g__Inocybe; Unclassified
OTU1763	k__Fungi; Unclassified; Unclassified; Unclassified; Unclassified; Unclassified; Unclassified
OTU1764	k__Fungi; p__Basidiomycota; c__Agaricomycetes; o__Russulales; f__Russulaceae; g__Russula; s__Russula_sanguinea
OTU1765	k__Fungi; p__Ascomycota; c__Saccharomycetes; o__Saccharomycetales; f__Debaryomycetaceae; g__Schwanniomyces; s__Schwanniomyces_occidentalis
OTU1766	k__Fungi; p__Basidiomycota; c__Cystobasidiomycetes; Unclassified; Unclassified; Unclassified; Unclassified
OTU1767	k__Fungi; p__Ascomycota; c__Pezizomycetes; o__Pezizales; f__Pyronemataceae; g__Geopora; s__Geopora_sepulta
OTU1768	k__Fungi; p__Ascomycota; Unclassified; Unclassified; Unclassified; Unclassified; Unclassified
OTU1769	k__Fungi; p__Ascomycota; Unclassified; Unclassified; Unclassified; Unclassified; Unclassified
OTU177	k__Fungi; Unclassified; Unclassified; Unclassified; Unclassified; Unclassified; Unclassified
OTU1770	k__Fungi; p__Ascomycota; Unclassified; Unclassified; Unclassified; Unclassified; Unclassified
OTU1771	k__Fungi; Unclassified; Unclassified; Unclassified; Unclassified; Unclassified; Unclassified
OTU1772	k__Fungi; Unclassified; Unclassified; Unclassified; Unclassified; Unclassified; Unclassified
OTU1773	k__Fungi; Unclassified; Unclassified; Unclassified; Unclassified; Unclassified; Unclassified
OTU1774	k__Fungi; Unclassified; Unclassified; Unclassified; Unclassified; Unclassified; Unclassified
OTU1775	k__Fungi; p__Ascomycota; Unclassified; Unclassified; Unclassified; Unclassified; Unclassified
OTU1776	k__Fungi; p__Ascomycota; c__Sordariomycetes; o__Hypocreales; Unclassified; Unclassified; Unclassified
OTU1777	k__Fungi; p__Ascomycota; c__Pezizomycetes; o__Pezizales; f__Pezizaceae; g__Oedocephalum; Unclassified
OTU1778	k__Fungi; Unclassified; Unclassified; Unclassified; Unclassified; Unclassified; Unclassified
OTU1779	k__Fungi; p__Ascomycota; c__Saccharomycetes; o__Saccharomycetales; f__Debaryomycetaceae; g__Hyphopichia; s__Hyphopichia_burtonii
OTU178	k__Fungi; p__Ascomycota; c__Sordariomycetes; o__Coniochaetales; Unclassified; Unclassified; Unclassified
OTU1780	k__Fungi; Unclassified; Unclassified; Unclassified; Unclassified; Unclassified; Unclassified
OTU1781	k__Fungi; p__Ascomycota; c__Sordariomycetes; Unclassified; Unclassified; Unclassified; Unclassified
OTU1782	k__Fungi; p__Ascomycota; c__Dothideomycetes; o__Capnodiales; Unclassified; Unclassified; Unclassified
OTU1783	k__Fungi; p__Ascomycota; c__Dothideomycetes; o__Capnodiales; f__Cladosporiaceae; g__Cladosporium; Unclassified
OTU1784	k__Fungi; Unclassified; Unclassified; Unclassified; Unclassified; Unclassified; Unclassified
OTU1785	k__Fungi; p__Basidiomycota; c__Agaricomycetes; o__Russulales; f__Lachnocladiaceae; g__Asterostroma; Unclassified
OTU1786	k__Fungi; p__Ascomycota; c__Dothideomycetes; o__Capnodiales; Unclassified; Unclassified; Unclassified
OTU1787	k__Fungi; Unclassified; Unclassified; Unclassified; Unclassified; Unclassified; Unclassified
OTU1788	k__Fungi; Unclassified; Unclassified; Unclassified; Unclassified; Unclassified; Unclassified
OTU1789	k__Fungi; p__Ascomycota; Unclassified; Unclassified; Unclassified; Unclassified; Unclassified
OTU179	k__Fungi; p__Basidiomycota; c__Agaricomycetes; o__Agaricales; Unclassified; Unclassified; Unclassified
OTU1790	k__Fungi; Unclassified; Unclassified; Unclassified; Unclassified; Unclassified; Unclassified
OTU1791	k__Fungi; p__Basidiomycota; c__Tremellomycetes; o__Trichosporonales; f__Trichosporonaceae; g__Apiotrichum; Unclassified
OTU1792	k__Fungi; Unclassified; Unclassified; Unclassified; Unclassified; Unclassified; Unclassified
OTU1793	k__Fungi; p__Ascomycota; c__Saccharomycetes; o__Saccharomycetales; f__Saccharomycetales_fam_Incertae_sedis; g__Candida; s__Candida_metapsilosis
OTU1794	k__Fungi; Unclassified; Unclassified; Unclassified; Unclassified; Unclassified; Unclassified
OTU1795	k__Fungi; Unclassified; Unclassified; Unclassified; Unclassified; Unclassified; Unclassified
OTU1796	k__Fungi; p__Ascomycota; c__Sordariomycetes; o__Glomerellales; f__Plectosphaerellaceae; g__Lectera; s__Lectera_colletotrichoides
OTU1797	k__Fungi; Unclassified; Unclassified; Unclassified; Unclassified; Unclassified; Unclassified
OTU1798	k__Fungi; Unclassified; Unclassified; Unclassified; Unclassified; Unclassified; Unclassified
OTU1799	k__Fungi; p__Ascomycota; Unclassified; Unclassified; Unclassified; Unclassified; Unclassified
OTU18	k__Fungi; p__Ascomycota; c__Dothideomycetes; o__Pleosporales; f__Pleosporaceae; g__Curvularia; s__Curvularia_hawaiiensis
OTU180	k__Fungi; p__Basidiomycota; c__Agaricomycetes; o__Agaricales; f__Schizophyllaceae; g__Schizophyllum; s__Schizophyllum_commune
OTU1800	k__Fungi; p__Ascomycota; c__Lecanoromycetes; o__Ostropales; f__Stictidaceae; g__Cryptodiscus; Unclassified
OTU1801	k__Fungi; p__Basidiomycota; c__Agaricomycetes; o__Russulales; f__Russulaceae; g__Russula; s__Russula_puellaris
OTU1802	k__Fungi; p__Ascomycota; Unclassified; Unclassified; Unclassified; Unclassified; Unclassified
OTU1803	k__Fungi; p__Basidiomycota; c__Tremellomycetes; o__Tremellales; f__Bulleribasidiaceae; g__Hannaella; s__Hannaella_phetchabunensis
OTU1804	k__Fungi; p__Basidiomycota; c__Agaricomycetes; o__Russulales; f__Russulaceae; g__Russula; s__Russula_densifolia
OTU1805	k__Fungi; p__Basidiomycota; c__Agaricomycetes; o__Russulales; f__Russulaceae; g__Lactarius; Unclassified
OTU1806	k__Fungi; Unclassified; Unclassified; Unclassified; Unclassified; Unclassified; Unclassified
OTU1807	k__Fungi; p__Ascomycota; c__Sordariomycetes; o__Glomerellales; f__Plectosphaerellaceae; Unclassified; Unclassified
OTU1808	k__Fungi; p__Ascomycota; c__Dothideomycetes; o__Pleosporales; f__Leptosphaeriaceae; g__Leptosphaeria; Unclassified
OTU1809	k__Fungi; p__Basidiomycota; c__Agaricomycetes; o__Agaricales; f__Psathyrellaceae; g__Coprinopsis; Unclassified
OTU181	k__Fungi; p__Ascomycota; c__Leotiomycetes; o__Helotiales; Unclassified; Unclassified; Unclassified
OTU1810	k__Fungi; Unclassified; Unclassified; Unclassified; Unclassified; Unclassified; Unclassified
OTU1811	k__Fungi; Unclassified; Unclassified; Unclassified; Unclassified; Unclassified; Unclassified
OTU1812	k__Fungi; p__Ascomycota; Unclassified; Unclassified; Unclassified; Unclassified; Unclassified
OTU1813	k__Fungi; Unclassified; Unclassified; Unclassified; Unclassified; Unclassified; Unclassified
OTU1814	k__Fungi; Unclassified; Unclassified; Unclassified; Unclassified; Unclassified; Unclassified
OTU1815	k__Fungi; p__Ascomycota; Unclassified; Unclassified; Unclassified; Unclassified; Unclassified
OTU1816	k__Fungi; p__Ascomycota; Unclassified; Unclassified; Unclassified; Unclassified; Unclassified
OTU1817	k__Fungi; Unclassified; Unclassified; Unclassified; Unclassified; Unclassified; Unclassified
OTU1818	k__Fungi; p__Ascomycota; c__Sordariomycetes; o__Hypocreales; f__Cordycipitaceae; g__Beauveria; Unclassified
OTU1819	k__Fungi; p__Ascomycota; Unclassified; Unclassified; Unclassified; Unclassified; Unclassified
OTU182	k__Fungi; p__Ascomycota; c__Dothideomycetes; o__Capnodiales; f__Mycosphaerellaceae; g__Cercospora; s__Cercospora_agavicola
OTU1820	k__Fungi; Unclassified; Unclassified; Unclassified; Unclassified; Unclassified; Unclassified
OTU1821	k__Fungi; p__Ascomycota; c__Sordariomycetes; o__Hypocreales; Unclassified; Unclassified; Unclassified
OTU1822	k__Fungi; p__Basidiomycota; c__Agaricomycetes; o__Agaricales; f__Cortinariaceae; g__Cortinarius; s__Cortinarius_hadrocroceus
OTU1823	k__Fungi; p__Ascomycota; c__Pezizomycetes; o__Pezizales; f__Pyronemataceae; g__Geopora; Unclassified
OTU1824	k__Fungi; p__Ascomycota; c__Dothideomycetes; o__Capnodiales; Unclassified; Unclassified; Unclassified
OTU1825	k__Fungi; p__Basidiomycota; c__Agaricomycetes; o__Atheliales; f__Atheliaceae; g__Piloderma; s__Piloderma_byssinum
OTU1826	k__Fungi; p__Basidiomycota; c__Agaricomycetes; o__Polyporales; Unclassified; Unclassified; Unclassified
OTU1827	k__Fungi; p__Ascomycota; c__Dothideomycetes; o__Capnodiales; Unclassified; Unclassified; Unclassified
OTU1828	k__Fungi; p__Ascomycota; c__Dothideomycetes; o__Capnodiales; f__Teratosphaeriaceae; Unclassified; Unclassified
OTU1829	k__Fungi; p__Ascomycota; c__Sordariomycetes; o__Xylariales; f__Sporocadaceae; g__Pestalotiopsis; Unclassified
OTU183	k__Fungi; p__Ascomycota; c__Dothideomycetes; o__Capnodiales; f__Cladosporiaceae; g__Toxicocladosporium; Unclassified
OTU1830	k__Fungi; p__Ascomycota; Unclassified; Unclassified; Unclassified; Unclassified; Unclassified
OTU1831	k__Fungi; Unclassified; Unclassified; Unclassified; Unclassified; Unclassified; Unclassified
OTU1832	k__Fungi; p__Ascomycota; c__Eurotiomycetes; o__Eurotiales; Unclassified; Unclassified; Unclassified
OTU1833	k__Fungi; p__Ascomycota; c__Sordariomycetes; o__Branch06; Unclassified; Unclassified; Unclassified
OTU1834	k__Fungi; Unclassified; Unclassified; Unclassified; Unclassified; Unclassified; Unclassified
OTU1835	k__Fungi; p__Basidiomycota; c__Agaricomycetes; o__Agaricales; f__Hymenogastraceae; g__Hebeloma; Unclassified
OTU1836	k__Fungi; Unclassified; Unclassified; Unclassified; Unclassified; Unclassified; Unclassified
OTU1837	k__Fungi; p__Ascomycota; c__Sordariomycetes; o__Glomerellales; f__Plectosphaerellaceae; Unclassified; Unclassified
OTU1838	k__Fungi; Unclassified; Unclassified; Unclassified; Unclassified; Unclassified; Unclassified
OTU1839	k__Fungi; p__Basidiomycota; c__Tremellomycetes; o__Trichosporonales; f__Trichosporonaceae; Unclassified; Unclassified
OTU184	k__Fungi; p__Ascomycota; c__Dothideomycetes; o__Capnodiales; f__Teratosphaeriaceae; Unclassified; Unclassified
OTU1840	k__Fungi; p__Neocallimastigomycota; c__Neocallimastigomycetes; o__Neocallimastigales; f__Neocallimastigaceae; g__Neocallimastix; Unclassified
OTU1841	k__Fungi; p__Mucoromycota; c__Umbelopsidomycetes; o__Umbelopsidales; f__Umbelopsidaceae; g__Umbelopsis; s__Umbelopsis_changbaiensis
OTU1842	k__Fungi; p__Basidiomycota; c__Agaricomycetes; o__Agaricales; f__Clavariaceae; g__Clavaria; s__Clavaria_acuta
OTU1843	k__Fungi; p__Mortierellomycota; c__Mortierellomycetes; o__Mortierellales; f__Mortierellaceae; g__Mortierella; s__Mortierella_wolfii
OTU1844	k__Fungi; Unclassified; Unclassified; Unclassified; Unclassified; Unclassified; Unclassified
OTU1845	k__Fungi; p__Ascomycota; c__Dothideomycetes; o__Capnodiales; Unclassified; Unclassified; Unclassified
OTU1846	k__Fungi; Unclassified; Unclassified; Unclassified; Unclassified; Unclassified; Unclassified
OTU1847	k__Fungi; Unclassified; Unclassified; Unclassified; Unclassified; Unclassified; Unclassified
OTU1848	k__Fungi; Unclassified; Unclassified; Unclassified; Unclassified; Unclassified; Unclassified
OTU1849	k__Fungi; p__Ascomycota; c__Sordariomycetes; o__Xylariales; Unclassified; Unclassified; Unclassified
OTU185	k__Fungi; p__Ascomycota; Unclassified; Unclassified; Unclassified; Unclassified; Unclassified
OTU1850	k__Fungi; p__Ascomycota; c__Sordariomycetes; o__Hypocreales; f__Hypocreales_fam_Incertae_sedis; g__Sarocladium; s__Sarocladium_subulatum
OTU1851	k__Fungi; p__Basidiomycota; c__Microbotryomycetes; o__Sporidiobolales; f__Sporidiobolaceae; g__Rhodotorula; s__Rhodotorula_diobovata
OTU1852	k__Fungi; p__Basidiomycota; c__Agaricomycetes; o__Cantharellales; f__Ceratobasidiaceae; Unclassified; Unclassified
OTU1853	k__Fungi; p__Ascomycota; c__Sordariomycetes; o__Branch06; Unclassified; Unclassified; Unclassified
OTU1854	k__Fungi; Unclassified; Unclassified; Unclassified; Unclassified; Unclassified; Unclassified
OTU1855	k__Fungi; p__Basidiomycota; c__Agaricomycetes; o__Sebacinales; f__Sebacinaceae; g__Sebacina; Unclassified
OTU1856	k__Fungi; p__Basidiomycota; c__Tremellomycetes; o__Tremellales; f__Bulleribasidiaceae; g__Dioszegia; s__Dioszegia_zsoltii_var._yunnanensis
OTU1857	k__Fungi; Unclassified; Unclassified; Unclassified; Unclassified; Unclassified; Unclassified
OTU1858	k__Fungi; Unclassified; Unclassified; Unclassified; Unclassified; Unclassified; Unclassified
OTU1859	k__Fungi; p__Neocallimastigomycota; c__Neocallimastigomycetes; o__Neocallimastigales; f__Neocallimastigaceae; g__Neocallimastix; Unclassified
OTU186	k__Fungi; p__Ascomycota; c__Sordariomycetes; o__Glomerellales; f__Plectosphaerellaceae; g__Verticillium; Unclassified
OTU1860	k__Fungi; Unclassified; Unclassified; Unclassified; Unclassified; Unclassified; Unclassified
OTU1861	k__Fungi; p__Ascomycota; c__Eurotiomycetes; o__Chaetothyriales; f__Herpotrichiellaceae; g__Exophiala; Unclassified
OTU1862	k__Fungi; Unclassified; Unclassified; Unclassified; Unclassified; Unclassified; Unclassified
OTU1863	k__Fungi; Unclassified; Unclassified; Unclassified; Unclassified; Unclassified; Unclassified
OTU1864	k__Fungi; Unclassified; Unclassified; Unclassified; Unclassified; Unclassified; Unclassified
OTU1865	k__Fungi; p__Basidiomycota; c__Agaricomycetes; Unclassified; Unclassified; Unclassified; Unclassified
OTU1866	k__Fungi; p__Ascomycota; Unclassified; Unclassified; Unclassified; Unclassified; Unclassified
OTU1867	k__Fungi; Unclassified; Unclassified; Unclassified; Unclassified; Unclassified; Unclassified
OTU1868	k__Fungi; p__Basidiomycota; c__Microbotryomycetes; o__Leucosporidiales; Unclassified; Unclassified; Unclassified
OTU1869	k__Fungi; Unclassified; Unclassified; Unclassified; Unclassified; Unclassified; Unclassified
OTU187	k__Fungi; p__Ascomycota; c__Dothideomycetes; o__Pleosporales; f__Didymosphaeriaceae; Unclassified; Unclassified
OTU1870	k__Fungi; Unclassified; Unclassified; Unclassified; Unclassified; Unclassified; Unclassified
OTU1871	k__Fungi; p__Basidiomycota; c__Agaricomycetes; o__Agaricales; Unclassified; Unclassified; Unclassified
OTU1872	k__Fungi; p__Ascomycota; c__Sordariomycetes; o__Sordariales; Unclassified; Unclassified; Unclassified
OTU1873	k__Fungi; p__Basidiomycota; c__Agaricomycetes; o__Thelephorales; f__Thelephoraceae; g__Thelephora; Unclassified
OTU1874	k__Fungi; p__Ascomycota; Unclassified; Unclassified; Unclassified; Unclassified; Unclassified
OTU1875	k__Fungi; p__Ascomycota; Unclassified; Unclassified; Unclassified; Unclassified; Unclassified
OTU1876	k__Fungi; p__Ascomycota; Unclassified; Unclassified; Unclassified; Unclassified; Unclassified
OTU1877	k__Fungi; Unclassified; Unclassified; Unclassified; Unclassified; Unclassified; Unclassified
OTU1878	k__Fungi; Unclassified; Unclassified; Unclassified; Unclassified; Unclassified; Unclassified
OTU1879	k__Fungi; p__Basidiomycota; c__Agaricomycetes; o__Agaricales; f__Agaricaceae; g__Agaricus; Unclassified
OTU188	k__Fungi; p__Ascomycota; c__Sordariomycetes; o__Xylariales; f__Hyponectriaceae; g__Monographella; s__Monographella_nivalis
OTU1880	k__Fungi; Unclassified; Unclassified; Unclassified; Unclassified; Unclassified; Unclassified
OTU1881	k__Fungi; Unclassified; Unclassified; Unclassified; Unclassified; Unclassified; Unclassified
OTU1882	k__Fungi; p__Basidiomycota; c__Agaricomycetes; o__Agaricales; f__Inocybaceae; g__Inocybe; Unclassified
OTU1883	k__Fungi; Unclassified; Unclassified; Unclassified; Unclassified; Unclassified; Unclassified
OTU1884	k__Fungi; Unclassified; Unclassified; Unclassified; Unclassified; Unclassified; Unclassified
OTU1885	k__Fungi; Unclassified; Unclassified; Unclassified; Unclassified; Unclassified; Unclassified
OTU1886	k__Fungi; Unclassified; Unclassified; Unclassified; Unclassified; Unclassified; Unclassified
OTU1887	k__Fungi; p__Basidiomycota; c__Agaricomycetes; o__Agaricales; f__Hygrophoraceae; g__Hygrocybe; s__Hygrocybe_acutoconica
OTU1888	k__Eukaryota_kgd_Incertae_sedis; Unclassified; Unclassified; Unclassified; Unclassified; Unclassified; Unclassified
OTU1889	k__Fungi; Unclassified; Unclassified; Unclassified; Unclassified; Unclassified; Unclassified
OTU189	k__Fungi; p__Ascomycota; c__Sordariomycetes; o__Chaetosphaeriales; f__Chaetosphaeriaceae; Unclassified; Unclassified
OTU1890	k__Fungi; p__Ascomycota; c__Pezizomycetes; o__Pezizales; f__Pezizaceae; g__Peziza; s__Peziza_granularis
OTU1891	k__Fungi; Unclassified; Unclassified; Unclassified; Unclassified; Unclassified; Unclassified
OTU1892	k__Fungi; Unclassified; Unclassified; Unclassified; Unclassified; Unclassified; Unclassified
OTU1893	k__Fungi; p__Ascomycota; c__Sordariomycetes; o__Hypocreales; f__Stachybotryaceae; Unclassified; Unclassified
OTU1894	k__Fungi; Unclassified; Unclassified; Unclassified; Unclassified; Unclassified; Unclassified
OTU1895	k__Fungi; p__Basidiomycota; c__Tremellomycetes; o__Tremellales; f__Bulleribasidiaceae; g__Hannaella; Unclassified
OTU1896	k__Fungi; Unclassified; Unclassified; Unclassified; Unclassified; Unclassified; Unclassified
OTU1897	k__Fungi; p__Basidiomycota; c__Agaricomycetes; o__Agaricales; f__Clavariaceae; g__Clavulinopsis; s__Clavulinopsis_luteoalba
OTU1898	k__Fungi; p__Ascomycota; c__Pezizomycetes; o__Pezizales; f__Pyronemataceae; g__Geopora; s__Geopora_cooperi
OTU1899	k__Fungi; Unclassified; Unclassified; Unclassified; Unclassified; Unclassified; Unclassified
OTU19	k__Fungi; p__Basidiomycota; c__Agaricomycetes; o__Polyporales; f__Polyporaceae; g__Polyporus; s__Polyporus_umbellatus
OTU190	k__Fungi; p__Mortierellomycota; c__Mortierellomycetes; o__Mortierellales; f__Mortierellaceae; g__Mortierella; s__Mortierella_ambigua
OTU1900	k__Fungi; p__Ascomycota; c__Sordariomycetes; o__Magnaporthales; f__Magnaporthaceae; g__Mycoleptodiscus; s__Mycoleptodiscus_terrestris
OTU1901	k__Fungi; Unclassified; Unclassified; Unclassified; Unclassified; Unclassified; Unclassified
OTU1902	k__Fungi; p__Ascomycota; c__Dothideomycetes; o__Capnodiales; f__Mycosphaerellaceae; g__Ramularia; Unclassified
OTU1903	k__Fungi; p__Basidiomycota; c__Pucciniomycetes; o__Septobasidiales; f__Septobasidiaceae; g__Septobasidium; Unclassified
OTU1904	k__Fungi; Unclassified; Unclassified; Unclassified; Unclassified; Unclassified; Unclassified
OTU1905	k__Fungi; p__Basidiomycota; c__Tremellomycetes; o__Tremellales; f__Bulleribasidiaceae; g__Derxomyces; s__Derxomyces_pseudoschimicola
OTU1906	k__Fungi; Unclassified; Unclassified; Unclassified; Unclassified; Unclassified; Unclassified
OTU1907	k__Fungi; Unclassified; Unclassified; Unclassified; Unclassified; Unclassified; Unclassified
OTU1908	k__Fungi; p__Basidiomycota; c__Agaricomycetes; Unclassified; Unclassified; Unclassified; Unclassified
OTU1909	k__Fungi; p__Rozellomycota; c__Rozellomycotina_cls_Incertae_sedis; o__GS11; Unclassified; Unclassified; Unclassified
OTU191	k__Fungi; Unclassified; Unclassified; Unclassified; Unclassified; Unclassified; Unclassified
OTU1910	k__Fungi; p__Ascomycota; c__Dothideomycetes; o__Pleosporales; Unclassified; Unclassified; Unclassified
OTU1911	k__Fungi; Unclassified; Unclassified; Unclassified; Unclassified; Unclassified; Unclassified
OTU1912	k__Fungi; p__Basidiomycota; c__Agaricomycetes; o__Agaricales; f__Cortinariaceae; g__Cortinarius; s__Cortinarius_pholideus
OTU1913	k__Fungi; p__Basidiomycota; c__Agaricomycetes; o__Agaricales; f__Clavariaceae; g__Clavaria; s__Clavaria_falcata
OTU1914	k__Fungi; p__Basidiomycota; c__Agaricomycetes; o__Russulales; f__Russulaceae; g__Russula; s__Russula_aeruginea
OTU1915	k__Fungi; p__Ascomycota; Unclassified; Unclassified; Unclassified; Unclassified; Unclassified
OTU1916	k__Fungi; p__Ascomycota; c__Pezizomycetes; o__Pezizales; f__Pezizaceae; Unclassified; Unclassified
OTU1917	k__Fungi; Unclassified; Unclassified; Unclassified; Unclassified; Unclassified; Unclassified
OTU1918	k__Fungi; Unclassified; Unclassified; Unclassified; Unclassified; Unclassified; Unclassified
OTU1919	k__Fungi; p__Ascomycota; Unclassified; Unclassified; Unclassified; Unclassified; Unclassified
OTU192	k__Fungi; p__Ascomycota; c__Dothideomycetes; o__Pleosporales; f__Pleosporaceae; g__Curvularia; Unclassified
OTU1920	k__Fungi; p__Ascomycota; c__Dothideomycetes; o__Pleosporales; f__Leptosphaeriaceae; Unclassified; Unclassified
OTU1921	k__Fungi; Unclassified; Unclassified; Unclassified; Unclassified; Unclassified; Unclassified
OTU1922	k__Fungi; p__Mucoromycota; c__Mucoromycetes; o__Mucorales; f__Mucoraceae; g__Mucor; s__Mucor_silvaticus
OTU1923	k__Fungi; Unclassified; Unclassified; Unclassified; Unclassified; Unclassified; Unclassified
OTU1924	k__Fungi; p__Mortierellomycota; c__Mortierellomycetes; o__Mortierellales; f__Mortierellaceae; g__Mortierella; Unclassified
OTU1925	k__Fungi; Unclassified; Unclassified; Unclassified; Unclassified; Unclassified; Unclassified
OTU1926	k__Fungi; p__Ascomycota; c__Dothideomycetes; o__Pleosporales; f__Periconiaceae; g__Periconia; s__Periconia_homothallica
OTU1927	k__Fungi; Unclassified; Unclassified; Unclassified; Unclassified; Unclassified; Unclassified
OTU1928	k__Fungi; Unclassified; Unclassified; Unclassified; Unclassified; Unclassified; Unclassified
OTU1929	k__Fungi; Unclassified; Unclassified; Unclassified; Unclassified; Unclassified; Unclassified
OTU193	k__Fungi; p__Basidiomycota; c__Microbotryomycetes; o__Sporidiobolales; f__Sporidiobolaceae; g__Rhodotorula; Unclassified
OTU1930	k__Fungi; p__Basidiomycota; c__Agaricomycetes; o__Russulales; f__Russulaceae; g__Russula; Unclassified
OTU1931	k__Fungi; p__Ascomycota; c__Dothideomycetes; o__Capnodiales; Unclassified; Unclassified; Unclassified
OTU1932	k__Fungi; p__Basidiomycota; c__Agaricomycetes; o__Boletales; f__Suillaceae; g__Suillus; Unclassified
OTU1933	k__Fungi; Unclassified; Unclassified; Unclassified; Unclassified; Unclassified; Unclassified
OTU1934	k__Fungi; p__Entorrhizomycota; c__Entorrhizomycetes; o__Entorrhizales; f__Entorrhizaceae; g__Entorrhiza; Unclassified
OTU1935	Unassigned; Unassigned; Unassigned; Unassigned; Unassigned; Unassigned; Unassigned
OTU1936	k__Fungi; p__Ascomycota; c__Eurotiomycetes; o__Eurotiales; f__Trichocomaceae; g__Talaromyces; Unclassified
OTU1937	k__Fungi; p__Ascomycota; c__Dothideomycetes; o__Pleosporales; f__Didymellaceae; Unclassified; Unclassified
OTU1938	k__Fungi; Unclassified; Unclassified; Unclassified; Unclassified; Unclassified; Unclassified
OTU1939	k__Fungi; Unclassified; Unclassified; Unclassified; Unclassified; Unclassified; Unclassified
OTU194	k__Fungi; p__Basidiomycota; c__Agaricomycetes; o__Cantharellales; f__Ceratobasidiaceae; Unclassified; Unclassified
OTU1940	k__Fungi; p__Ascomycota; Unclassified; Unclassified; Unclassified; Unclassified; Unclassified
OTU1941	k__Fungi; p__Basidiomycota; c__Tremellomycetes; o__Cystofilobasidiales; f__Mrakiaceae; g__Udeniomyces; s__Udeniomyces_pyricola
OTU1942	k__Fungi; p__Ascomycota; Unclassified; Unclassified; Unclassified; Unclassified; Unclassified
OTU1943	k__Fungi; p__Ascomycota; c__Dothideomycetes; o__Capnodiales; f__Teratosphaeriaceae; Unclassified; Unclassified
OTU1944	k__Fungi; p__Ascomycota; c__Sordariomycetes; o__Glomerellales; f__Glomerellaceae; g__Colletotrichum; Unclassified
OTU1945	k__Fungi; p__Basidiomycota; c__Agaricomycetes; o__Boletales; Unclassified; Unclassified; Unclassified
OTU1946	k__Fungi; p__Ascomycota; c__Dothideomycetes; o__Pleosporales; f__Didymellaceae; g__Leptosphaerulina; Unclassified
OTU1947	k__Fungi; p__Ascomycota; c__Dothideomycetes; o__Capnodiales; f__Teratosphaeriaceae; g__Devriesia; s__Devriesia_pseudoamericana
OTU1948	k__Fungi; p__Ascomycota; c__Dothideomycetes; o__Pleosporales; f__Didymosphaeriaceae; g__Paraconiothyrium; Unclassified
OTU1949	k__Fungi; Unclassified; Unclassified; Unclassified; Unclassified; Unclassified; Unclassified
OTU195	k__Fungi; p__Basidiomycota; c__Agaricomycetes; o__Agaricales; f__Tricholomataceae; g__Tricholoma; s__Tricholoma_matsutake
OTU1950	k__Fungi; Unclassified; Unclassified; Unclassified; Unclassified; Unclassified; Unclassified
OTU1951	k__Fungi; p__Ascomycota; c__Dothideomycetes; o__Pleosporales; f__Cucurbitariaceae; g__Pyrenochaetopsis; Unclassified
OTU1952	k__Fungi; Unclassified; Unclassified; Unclassified; Unclassified; Unclassified; Unclassified
OTU1953	k__Fungi; Unclassified; Unclassified; Unclassified; Unclassified; Unclassified; Unclassified
OTU1954	k__Fungi; p__Ascomycota; c__Sordariomycetes; o__Glomerellales; f__Plectosphaerellaceae; g__Acrostalagmus; s__Acrostalagmus_luteoalbus
OTU1955	k__Fungi; Unclassified; Unclassified; Unclassified; Unclassified; Unclassified; Unclassified
OTU1956	k__Fungi; p__Ascomycota; Unclassified; Unclassified; Unclassified; Unclassified; Unclassified
OTU1957	k__Fungi; p__Ascomycota; c__Dothideomycetes; o__Pleosporales; Unclassified; Unclassified; Unclassified
OTU1958	k__Fungi; p__Basidiomycota; c__Microbotryomycetes; o__Leucosporidiales; f__Leucosporidiaceae; g__Leucosporidium; s__Leucosporidium_intermedium
OTU1959	k__Fungi; p__Kickxellomycota; c__Kickxellomycetes; o__Kickxellales; f__Kickxellaceae; g__Ramicandelaber; Unclassified
OTU196	k__Fungi; p__Ascomycota; c__Sordariomycetes; o__Glomerellales; f__Plectosphaerellaceae; Unclassified; Unclassified
OTU1960	k__Fungi; Unclassified; Unclassified; Unclassified; Unclassified; Unclassified; Unclassified
OTU1961	k__Fungi; Unclassified; Unclassified; Unclassified; Unclassified; Unclassified; Unclassified
OTU1962	k__Fungi; Unclassified; Unclassified; Unclassified; Unclassified; Unclassified; Unclassified
OTU1963	k__Fungi; Unclassified; Unclassified; Unclassified; Unclassified; Unclassified; Unclassified
OTU1964	k__Fungi; p__Basidiomycota; c__Agaricomycetes; o__Cantharellales; f__Ceratobasidiaceae; g__Waitea; Unclassified
OTU1965	k__Fungi; Unclassified; Unclassified; Unclassified; Unclassified; Unclassified; Unclassified
OTU1966	k__Fungi; p__Ascomycota; c__Sordariomycetes; o__Hypocreales; f__Stachybotryaceae; Unclassified; Unclassified
OTU1967	k__Fungi; p__Ascomycota; c__Dothideomycetes; o__Pleosporales; f__Phaeosphaeriaceae; g__Sclerostagonospora; s__Sclerostagonospora_opuntiae
OTU1968	k__Fungi; p__Ascomycota; c__Dothideomycetes; o__Pleosporales; f__Didymellaceae; Unclassified; Unclassified
OTU1969	k__Fungi; Unclassified; Unclassified; Unclassified; Unclassified; Unclassified; Unclassified
OTU197	k__Fungi; p__Basidiomycota; c__Microbotryomycetes; o__Sporidiobolales; f__Sporidiobolaceae; g__Rhodosporidiobolus; s__Rhodosporidiobolus_fluvialis
OTU1970	k__Fungi; p__Ascomycota; Unclassified; Unclassified; Unclassified; Unclassified; Unclassified
OTU1971	k__Fungi; Unclassified; Unclassified; Unclassified; Unclassified; Unclassified; Unclassified
OTU1972	k__Fungi; p__Chytridiomycota; c__Rhizophydiomycetes; o__Rhizophydiales; f__Terramycetaceae; g__Boothiomyces; Unclassified
OTU1973	k__Fungi; Unclassified; Unclassified; Unclassified; Unclassified; Unclassified; Unclassified
OTU1974	k__Fungi; Unclassified; Unclassified; Unclassified; Unclassified; Unclassified; Unclassified
OTU1975	k__Fungi; p__Basidiomycota; c__Agaricomycetes; o__Polyporales; f__Coriolaceae; g__Trametes; s__Trametes_trogii
OTU1976	k__Fungi; p__Ascomycota; c__Dothideomycetes; o__Pleosporales; f__Didymellaceae; Unclassified; Unclassified
OTU1977	k__Fungi; p__Basidiomycota; c__Agaricomycetes; o__Polyporales; f__Meruliaceae; Unclassified; Unclassified
OTU1978	k__Fungi; Unclassified; Unclassified; Unclassified; Unclassified; Unclassified; Unclassified
OTU1979	k__Fungi; p__Ascomycota; c__Dothideomycetes; o__Pleosporales; f__Dictyosporiaceae; g__Dictyosporium; s__Dictyosporium_heptasporum
OTU198	k__Fungi; p__Basidiomycota; c__Exobasidiomycetes; o__Exobasidiales; f__Exobasidiaceae; g__Exobasidium; s__Exobasidium_gracile
OTU1980	k__Fungi; p__Ascomycota; Unclassified; Unclassified; Unclassified; Unclassified; Unclassified
OTU1981	k__Fungi; p__Basidiomycota; c__Microbotryomycetes; o__Sporidiobolales; f__Sporidiobolaceae; g__Rhodotorula; s__Rhodotorula_ingeniosa
OTU1982	k__Fungi; p__Basidiomycota; c__Agaricomycetes; o__Sebacinales; f__Serendipitaceae; Unclassified; Unclassified
OTU1983	k__Fungi; p__Ascomycota; c__Dothideomycetes; o__Pleosporales; f__Phaeosphaeriaceae; g__Leptospora; s__Leptospora_rubella
OTU1984	k__Fungi; p__Ascomycota; c__Sordariomycetes; o__Hypocreales; f__Cordycipitaceae; g__Cordyceps; s__Cordyceps_militaris
OTU1985	k__Fungi; Unclassified; Unclassified; Unclassified; Unclassified; Unclassified; Unclassified
OTU1986	k__Fungi; p__Basidiomycota; c__Agaricomycetes; o__Agaricales; f__Inocybaceae; g__Inocybe; Unclassified
OTU1987	k__Fungi; Unclassified; Unclassified; Unclassified; Unclassified; Unclassified; Unclassified
OTU1988	k__Fungi; Unclassified; Unclassified; Unclassified; Unclassified; Unclassified; Unclassified
OTU1989	k__Fungi; p__Ascomycota; Unclassified; Unclassified; Unclassified; Unclassified; Unclassified
OTU199	k__Fungi; p__Ascomycota; c__Saccharomycetes; o__Saccharomycetales; f__Saccharomycetales_fam_Incertae_sedis; g__Candida; s__Candida_zeylanoides
OTU1990	k__Fungi; Unclassified; Unclassified; Unclassified; Unclassified; Unclassified; Unclassified
OTU1991	k__Fungi; p__Ascomycota; c__Saccharomycetes; o__Saccharomycetales; f__Saccharomycetaceae; g__Zygosaccharomyces; s__Zygosaccharomyces_rouxii
OTU1992	k__Fungi; p__Mucoromycota; c__Mucoromycetes; o__Mucorales; f__Cunninghamellaceae; g__Gongronella; s__Gongronella_butleri
OTU1993	k__Fungi; p__Ascomycota; Unclassified; Unclassified; Unclassified; Unclassified; Unclassified
OTU1994	k__Fungi; Unclassified; Unclassified; Unclassified; Unclassified; Unclassified; Unclassified
OTU1995	k__Fungi; Unclassified; Unclassified; Unclassified; Unclassified; Unclassified; Unclassified
OTU1996	k__Fungi; p__Basidiomycota; c__Agaricomycetes; o__Russulales; f__Russulaceae; g__Lactifluus; Unclassified
OTU1997	k__Fungi; p__Basidiomycota; c__Agaricomycetes; o__Agaricales; f__Pluteaceae; g__Volvariella; Unclassified
OTU1998	k__Fungi; p__Basidiomycota; c__Agaricomycetes; o__Agaricales; f__Psathyrellaceae; g__Coprinopsis; Unclassified
OTU1999	k__Fungi; Unclassified; Unclassified; Unclassified; Unclassified; Unclassified; Unclassified
OTU2	k__Fungi; Unclassified; Unclassified; Unclassified; Unclassified; Unclassified; Unclassified
OTU20	k__Fungi; p__Ascomycota; c__Sordariomycetes; o__Hypocreales; f__Cordycipitaceae; g__Cordyceps; s__Cordyceps_bassiana
OTU200	k__Fungi; Unclassified; Unclassified; Unclassified; Unclassified; Unclassified; Unclassified
OTU2000	k__Fungi; Unclassified; Unclassified; Unclassified; Unclassified; Unclassified; Unclassified
OTU2001	k__Fungi; p__Glomeromycota; c__Paraglomeromycetes; Unclassified; Unclassified; Unclassified; Unclassified
OTU2002	k__Fungi; Unclassified; Unclassified; Unclassified; Unclassified; Unclassified; Unclassified
OTU2003	k__Fungi; p__Ascomycota; c__Dothideomycetes; o__Pleosporales; Unclassified; Unclassified; Unclassified
OTU2004	k__Fungi; p__Mucoromycota; c__Mucoromycetes; o__Mucorales; f__Mucoraceae; g__Mucor; s__Mucor_circinelloides
OTU2005	k__Fungi; Unclassified; Unclassified; Unclassified; Unclassified; Unclassified; Unclassified
OTU2006	k__Fungi; p__Ascomycota; c__Sordariomycetes; o__Xylariales; Unclassified; Unclassified; Unclassified
OTU2007	k__Fungi; p__Ascomycota; Unclassified; Unclassified; Unclassified; Unclassified; Unclassified
OTU2008	k__Fungi; Unclassified; Unclassified; Unclassified; Unclassified; Unclassified; Unclassified
OTU2009	k__Fungi; p__Basidiomycota; c__Agaricomycetes; o__Agaricales; f__Cortinariaceae; g__Cortinarius; s__Cortinarius_balaustinus
OTU201	k__Fungi; p__Ascomycota; c__Dothideomycetes; o__Capnodiales; Unclassified; Unclassified; Unclassified
OTU2010	k__Fungi; p__Ascomycota; Unclassified; Unclassified; Unclassified; Unclassified; Unclassified
OTU2011	k__Fungi; Unclassified; Unclassified; Unclassified; Unclassified; Unclassified; Unclassified
OTU2012	k__Fungi; p__Ascomycota; c__Saccharomycetes; o__Saccharomycetales; f__Saccharomycetales_fam_Incertae_sedis; g__Candida; s__Candida_solani
OTU2013	k__Fungi; p__Mortierellomycota; c__Mortierellomycetes; o__Mortierellales; f__Mortierellaceae; g__Mortierella; s__Mortierella_polygonia
OTU2014	k__Fungi; Unclassified; Unclassified; Unclassified; Unclassified; Unclassified; Unclassified
OTU2015	k__Fungi; p__Ascomycota; c__Sordariomycetes; o__Microascales; f__Microascaceae; g__Kernia; s__Kernia_pachypleura
OTU2016	k__Fungi; p__Basidiomycota; c__Tremellomycetes; o__Tremellales; f__Bulleribasidiaceae; g__Derxomyces; s__Derxomyces_pseudoschimicola
OTU2017	k__Fungi; p__Basidiomycota; c__Agaricomycetes; o__Agaricales; f__Strophariaceae; g__Psilocybe; s__Psilocybe_inquilina
OTU2018	k__Fungi; p__Ascomycota; c__Dothideomycetes; o__Capnodiales; f__Teratosphaeriaceae; Unclassified; Unclassified
OTU2019	k__Fungi; p__Ascomycota; c__Sordariomycetes; o__Hypocreales; f__Nectriaceae; Unclassified; Unclassified
OTU202	k__Fungi; Unclassified; Unclassified; Unclassified; Unclassified; Unclassified; Unclassified
OTU2020	k__Fungi; Unclassified; Unclassified; Unclassified; Unclassified; Unclassified; Unclassified
OTU2021	k__Fungi; p__Ascomycota; c__Sordariomycetes; Unclassified; Unclassified; Unclassified; Unclassified
OTU2022	k__Fungi; Unclassified; Unclassified; Unclassified; Unclassified; Unclassified; Unclassified
OTU2023	k__Fungi; Unclassified; Unclassified; Unclassified; Unclassified; Unclassified; Unclassified
OTU2024	k__Fungi; p__Basidiomycota; c__Agaricomycetes; o__Agaricales; f__Cortinariaceae; g__Cortinarius; Unclassified
OTU2025	k__Fungi; p__Ascomycota; c__Dothideomycetes; o__Capnodiales; Unclassified; Unclassified; Unclassified
OTU2026	k__Fungi; p__Ascomycota; Unclassified; Unclassified; Unclassified; Unclassified; Unclassified
OTU2027	k__Fungi; p__Basidiomycota; c__Agaricomycetes; o__Russulales; f__Russulaceae; g__Russula; s__Russula_rhodopus
OTU2028	k__Fungi; p__Basidiomycota; c__Agaricomycetes; o__Polyporales; f__Meruliaceae; g__Phanerochaete; Unclassified
OTU2029	k__Fungi; Unclassified; Unclassified; Unclassified; Unclassified; Unclassified; Unclassified
OTU203	k__Fungi; Unclassified; Unclassified; Unclassified; Unclassified; Unclassified; Unclassified
OTU2030	k__Fungi; Unclassified; Unclassified; Unclassified; Unclassified; Unclassified; Unclassified
OTU2031	k__Fungi; p__Ascomycota; c__Dothideomycetes; o__Capnodiales; Unclassified; Unclassified; Unclassified
OTU2032	k__Fungi; Unclassified; Unclassified; Unclassified; Unclassified; Unclassified; Unclassified
OTU2033	k__Fungi; Unclassified; Unclassified; Unclassified; Unclassified; Unclassified; Unclassified
OTU2034	k__Fungi; p__Ascomycota; c__Taphrinomycetes; o__Taphrinales; f__Taphrinaceae; g__Taphrina; Unclassified
OTU2035	k__Fungi; p__Ascomycota; c__Dothideomycetes; o__Capnodiales; Unclassified; Unclassified; Unclassified
OTU2036	k__Fungi; p__Ascomycota; Unclassified; Unclassified; Unclassified; Unclassified; Unclassified
OTU2037	k__Fungi; Unclassified; Unclassified; Unclassified; Unclassified; Unclassified; Unclassified
OTU2038	k__Fungi; Unclassified; Unclassified; Unclassified; Unclassified; Unclassified; Unclassified
OTU2039	k__Fungi; Unclassified; Unclassified; Unclassified; Unclassified; Unclassified; Unclassified
OTU204	k__Fungi; Unclassified; Unclassified; Unclassified; Unclassified; Unclassified; Unclassified
OTU2040	k__Fungi; Unclassified; Unclassified; Unclassified; Unclassified; Unclassified; Unclassified
OTU2041	k__Fungi; p__Ascomycota; c__Leotiomycetes; o__Helotiales; f__Helotiaceae; g__Scytalidium; s__Scytalidium_sphaerosporum
OTU2042	k__Fungi; p__Ascomycota; Unclassified; Unclassified; Unclassified; Unclassified; Unclassified
OTU2043	k__Fungi; p__Ascomycota; Unclassified; Unclassified; Unclassified; Unclassified; Unclassified
OTU2044	k__Fungi; p__Ascomycota; Unclassified; Unclassified; Unclassified; Unclassified; Unclassified
OTU2045	k__Fungi; Unclassified; Unclassified; Unclassified; Unclassified; Unclassified; Unclassified
OTU2046	k__Fungi; p__Basidiomycota; c__Agaricomycetes; o__Polyporales; f__Steccherinaceae; g__Nigroporus; s__Nigroporus_vinosus
OTU2047	k__Fungi; p__Basidiomycota; c__Agaricomycetes; o__Agaricales; f__Clavariaceae; g__Clavaria; s__Clavaria_acuta
OTU2048	k__Fungi; Unclassified; Unclassified; Unclassified; Unclassified; Unclassified; Unclassified
OTU2049	k__Fungi; Unclassified; Unclassified; Unclassified; Unclassified; Unclassified; Unclassified
OTU205	k__Fungi; p__Ascomycota; c__Dothideomycetes; o__Capnodiales; Unclassified; Unclassified; Unclassified
OTU2050	k__Fungi; p__Mortierellomycota; c__Mortierellomycetes; o__Mortierellales; f__Mortierellaceae; g__Mortierella; s__Mortierella_parvispora
OTU2051	k__Fungi; p__Ascomycota; c__Dothideomycetes; o__Capnodiales; f__Teratosphaeriaceae; g__Devriesia; Unclassified
OTU2052	k__Fungi; p__Ascomycota; Unclassified; Unclassified; Unclassified; Unclassified; Unclassified
OTU2053	k__Fungi; p__Basidiomycota; c__Agaricomycetes; o__Agaricales; f__Cortinariaceae; g__Cortinarius; Unclassified
OTU2054	k__Fungi; Unclassified; Unclassified; Unclassified; Unclassified; Unclassified; Unclassified
OTU2055	k__Fungi; p__Ascomycota; c__Dothideomycetes; o__Capnodiales; Unclassified; Unclassified; Unclassified
OTU2056	k__Fungi; p__Ascomycota; c__Sordariomycetes; o__Hypocreales; f__Stachybotryaceae; Unclassified; Unclassified
OTU2057	k__Fungi; Unclassified; Unclassified; Unclassified; Unclassified; Unclassified; Unclassified
OTU2058	k__Fungi; Unclassified; Unclassified; Unclassified; Unclassified; Unclassified; Unclassified
OTU2059	k__Fungi; Unclassified; Unclassified; Unclassified; Unclassified; Unclassified; Unclassified
OTU206	k__Fungi; p__Ascomycota; Unclassified; Unclassified; Unclassified; Unclassified; Unclassified
OTU2060	k__Fungi; p__Ascomycota; c__Dothideomycetes; o__Pleosporales; f__Pleosporaceae; g__Neocamarosporium; Unclassified
OTU2061	k__Fungi; p__Ascomycota; c__Orbiliomycetes; o__Orbiliales; f__Orbiliaceae; Unclassified; Unclassified
OTU2062	k__Fungi; Unclassified; Unclassified; Unclassified; Unclassified; Unclassified; Unclassified
OTU2063	k__Fungi; p__Ascomycota; Unclassified; Unclassified; Unclassified; Unclassified; Unclassified
OTU2064	k__Fungi; p__Ascomycota; c__Dothideomycetes; o__Pleosporales; f__Massarinaceae; Unclassified; Unclassified
OTU2065	k__Fungi; p__Ascomycota; Unclassified; Unclassified; Unclassified; Unclassified; Unclassified
OTU2066	k__Fungi; p__Ascomycota; Unclassified; Unclassified; Unclassified; Unclassified; Unclassified
OTU2067	k__Fungi; Unclassified; Unclassified; Unclassified; Unclassified; Unclassified; Unclassified
OTU2068	k__Fungi; p__Basidiomycota; c__Pucciniomycetes; o__Septobasidiales; f__Septobasidiaceae; g__Septobasidium; Unclassified
OTU2069	k__Fungi; p__Ascomycota; c__Dothideomycetes; o__Pleosporales; Unclassified; Unclassified; Unclassified
OTU207	k__Fungi; Unclassified; Unclassified; Unclassified; Unclassified; Unclassified; Unclassified
OTU2070	k__Fungi; Unclassified; Unclassified; Unclassified; Unclassified; Unclassified; Unclassified
OTU2071	k__Fungi; p__Ascomycota; c__Sordariomycetes; Unclassified; Unclassified; Unclassified; Unclassified
OTU2072	k__Fungi; p__Ascomycota; Unclassified; Unclassified; Unclassified; Unclassified; Unclassified
OTU2073	k__Fungi; p__Ascomycota; Unclassified; Unclassified; Unclassified; Unclassified; Unclassified
OTU2074	k__Fungi; p__Basidiomycota; c__Agaricomycetes; o__Cantharellales; f__Ceratobasidiaceae; g__Ceratobasidium; Unclassified
OTU2075	k__Fungi; p__Ascomycota; Unclassified; Unclassified; Unclassified; Unclassified; Unclassified
OTU2076	k__Fungi; p__Ascomycota; Unclassified; Unclassified; Unclassified; Unclassified; Unclassified
OTU2077	k__Fungi; p__Ascomycota; c__Pezizomycetes; o__Pezizales; Unclassified; Unclassified; Unclassified
OTU2078	k__Fungi; p__Basidiomycota; c__Agaricomycetes; o__Agaricales; f__Marasmiaceae; g__Marasmius; Unclassified
OTU2079	k__Fungi; Unclassified; Unclassified; Unclassified; Unclassified; Unclassified; Unclassified
OTU208	k__Fungi; p__Basidiomycota; c__Agaricomycetes; o__Sebacinales; Unclassified; Unclassified; Unclassified
OTU2080	k__Fungi; p__Ascomycota; c__Dothideomycetes; o__Capnodiales; Unclassified; Unclassified; Unclassified
OTU2081	k__Fungi; Unclassified; Unclassified; Unclassified; Unclassified; Unclassified; Unclassified
OTU2082	k__Fungi; Unclassified; Unclassified; Unclassified; Unclassified; Unclassified; Unclassified
OTU2083	k__Fungi; p__Basidiomycota; c__Cystobasidiomycetes; o__Erythrobasidiales; f__Erythrobasidiaceae; g__Erythrobasidium; Unclassified
OTU2084	k__Fungi; Unclassified; Unclassified; Unclassified; Unclassified; Unclassified; Unclassified
OTU2085	k__Fungi; p__Basidiomycota; c__Agaricomycetes; o__Agaricales; f__Agaricaceae; g__Tulostoma; Unclassified
OTU2086	Unassigned; Unassigned; Unassigned; Unassigned; Unassigned; Unassigned; Unassigned
OTU2087	k__Fungi; Unclassified; Unclassified; Unclassified; Unclassified; Unclassified; Unclassified
OTU2088	k__Fungi; Unclassified; Unclassified; Unclassified; Unclassified; Unclassified; Unclassified
OTU2089	k__Fungi; p__Basidiomycota; c__Agaricomycetes; o__Russulales; f__Russulaceae; g__Russula; Unclassified
OTU209	k__Fungi; p__Basidiomycota; c__Malasseziomycetes; o__Malasseziales; f__Malasseziaceae; g__Malassezia; s__Malassezia_globosa
OTU2090	k__Fungi; p__Ascomycota; c__Sordariomycetes; o__Hypocreales; f__Hypocreales_fam_Incertae_sedis; g__Sarocladium; s__Sarocladium_oryzae
OTU2091	k__Fungi; p__Basidiomycota; c__Agaricomycetes; o__Agaricales; f__Strophariaceae; g__Tubaria; s__Tubaria_minima
OTU2092	k__Fungi; Unclassified; Unclassified; Unclassified; Unclassified; Unclassified; Unclassified
OTU2093	k__Fungi; Unclassified; Unclassified; Unclassified; Unclassified; Unclassified; Unclassified
OTU2094	k__Fungi; p__Ascomycota; c__Sordariomycetes; o__Xylariales; f__Microdochiaceae; g__Microdochium; s__Microdochium_bolleyi
OTU2095	k__Fungi; p__Ascomycota; c__Dothideomycetes; o__Pleosporales; Unclassified; Unclassified; Unclassified
OTU2096	k__Fungi; p__Aphelidiomycota; c__Aphelidiomycetes; o__GS16; Unclassified; Unclassified; Unclassified
OTU2097	k__Fungi; p__Ascomycota; c__Sordariomycetes; Unclassified; Unclassified; Unclassified; Unclassified
OTU2098	k__Fungi; p__Basidiomycota; c__Agaricomycetes; o__Thelephorales; f__Thelephoraceae; g__Tomentella; s__Tomentella_ellisii
OTU2099	k__Fungi; Unclassified; Unclassified; Unclassified; Unclassified; Unclassified; Unclassified
OTU21	k__Fungi; p__Ascomycota; Unclassified; Unclassified; Unclassified; Unclassified; Unclassified
OTU210	k__Fungi; Unclassified; Unclassified; Unclassified; Unclassified; Unclassified; Unclassified
OTU2100	k__Fungi; Unclassified; Unclassified; Unclassified; Unclassified; Unclassified; Unclassified
OTU2101	k__Fungi; p__Ascomycota; Unclassified; Unclassified; Unclassified; Unclassified; Unclassified
OTU2102	k__Fungi; p__Ascomycota; c__Dothideomycetes; o__Pleosporales; f__Pleosporales_fam_Incertae_sedis; g__Shiraia; s__Shiraia_bambusicola
OTU2103	k__Fungi; p__Basidiomycota; c__Agaricomycetes; o__Agaricales; f__Psathyrellaceae; g__Coprinellus; s__Coprinellus_radians
OTU2104	k__Fungi; p__Ascomycota; Unclassified; Unclassified; Unclassified; Unclassified; Unclassified
OTU2105	k__Fungi; Unclassified; Unclassified; Unclassified; Unclassified; Unclassified; Unclassified
OTU2106	k__Fungi; p__Ascomycota; c__Sordariomycetes; o__Hypocreales; f__Stachybotryaceae; g__Stachybotrys; Unclassified
OTU2107	k__Fungi; Unclassified; Unclassified; Unclassified; Unclassified; Unclassified; Unclassified
OTU2108	k__Fungi; p__Basidiomycota; c__Agaricomycetes; o__Agaricales; f__Agaricaceae; g__Micropsalliota; Unclassified
OTU2109	k__Fungi; p__Ascomycota; c__Dothideomycetes; o__Capnodiales; Unclassified; Unclassified; Unclassified
OTU211	k__Fungi; p__Basidiomycota; c__Agaricomycetes; o__Agaricales; f__Tricholomataceae; g__Flagelloscypha; Unclassified
OTU2110	k__Fungi; p__Ascomycota; c__Sordariomycetes; o__Hypocreales; f__Hypocreaceae; g__Trichoderma; Unclassified
OTU2111	k__Fungi; p__Ascomycota; c__Dothideomycetes; o__Pleosporales; Unclassified; Unclassified; Unclassified
OTU2112	k__Fungi; Unclassified; Unclassified; Unclassified; Unclassified; Unclassified; Unclassified
OTU2113	k__Fungi; Unclassified; Unclassified; Unclassified; Unclassified; Unclassified; Unclassified
OTU2114	k__Fungi; Unclassified; Unclassified; Unclassified; Unclassified; Unclassified; Unclassified
OTU2115	k__Fungi; p__Ascomycota; Unclassified; Unclassified; Unclassified; Unclassified; Unclassified
OTU2116	k__Fungi; Unclassified; Unclassified; Unclassified; Unclassified; Unclassified; Unclassified
OTU2117	k__Fungi; Unclassified; Unclassified; Unclassified; Unclassified; Unclassified; Unclassified
OTU2118	k__Fungi; p__Ascomycota; c__Sordariomycetes; o__Hypocreales; Unclassified; Unclassified; Unclassified
OTU2119	k__Fungi; Unclassified; Unclassified; Unclassified; Unclassified; Unclassified; Unclassified
OTU212	k__Fungi; p__Basidiomycota; c__Agaricomycetes; o__Agaricales; f__Entolomataceae; g__Clitopilus; Unclassified
OTU2120	k__Fungi; p__Ascomycota; c__Sordariomycetes; o__Hypocreales; f__Nectriaceae; g__Fusarium; s__Fusarium_nematophilum
OTU2121	k__Fungi; Unclassified; Unclassified; Unclassified; Unclassified; Unclassified; Unclassified
OTU2122	k__Fungi; p__Basidiomycota; c__Tremellomycetes; o__Filobasidiales; f__Filobasidiaceae; g__Naganishia; s__Naganishia_friedmannii
OTU2123	k__Fungi; Unclassified; Unclassified; Unclassified; Unclassified; Unclassified; Unclassified
OTU2124	k__Fungi; p__Ascomycota; Unclassified; Unclassified; Unclassified; Unclassified; Unclassified
OTU2125	k__Fungi; Unclassified; Unclassified; Unclassified; Unclassified; Unclassified; Unclassified
OTU2126	k__Fungi; Unclassified; Unclassified; Unclassified; Unclassified; Unclassified; Unclassified
OTU2127	k__Fungi; Unclassified; Unclassified; Unclassified; Unclassified; Unclassified; Unclassified
OTU2128	k__Fungi; p__Ascomycota; c__Sordariomycetes; Unclassified; Unclassified; Unclassified; Unclassified
OTU2129	k__Fungi; Unclassified; Unclassified; Unclassified; Unclassified; Unclassified; Unclassified
OTU213	k__Fungi; Unclassified; Unclassified; Unclassified; Unclassified; Unclassified; Unclassified
OTU2130	k__Fungi; p__Basidiomycota; c__Agaricomycetes; o__Cantharellales; f__Ceratobasidiaceae; Unclassified; Unclassified
OTU2131	k__Fungi; p__Ascomycota; c__Sordariomycetes; Unclassified; Unclassified; Unclassified; Unclassified
OTU2132	k__Fungi; p__Ascomycota; Unclassified; Unclassified; Unclassified; Unclassified; Unclassified
OTU2133	k__Fungi; p__Basidiomycota; c__Agaricomycetes; o__Sebacinales; Unclassified; Unclassified; Unclassified
OTU2134	k__Fungi; p__Ascomycota; c__Leotiomycetes; Unclassified; Unclassified; Unclassified; Unclassified
OTU2135	k__Fungi; p__Ascomycota; c__Dothideomycetes; o__Pleosporales; f__Didymosphaeriaceae; g__Kalmusia; s__Kalmusia_longispora
OTU2136	k__Fungi; p__Ascomycota; c__Dothideomycetes; o__Pleosporales; f__Didymosphaeriaceae; g__Paraphaeosphaeria; Unclassified
OTU2137	k__Fungi; p__Ascomycota; c__Saccharomycetes; o__Saccharomycetales; f__Saccharomycopsidaceae; g__Saccharomycopsis; s__Saccharomycopsis_fibuligera
OTU2138	k__Fungi; p__Ascomycota; Unclassified; Unclassified; Unclassified; Unclassified; Unclassified
OTU2139	k__Fungi; p__Ascomycota; c__Dothideomycetes; o__Capnodiales; Unclassified; Unclassified; Unclassified
OTU214	k__Fungi; p__Ascomycota; c__Saccharomycetes; o__Saccharomycetales; Unclassified; Unclassified; Unclassified
OTU2140	k__Fungi; p__Basidiomycota; c__Exobasidiomycetes; o__Exobasidiales; f__Exobasidiaceae; g__Exobasidium; s__Exobasidium_reticulatum
OTU2141	k__Fungi; Unclassified; Unclassified; Unclassified; Unclassified; Unclassified; Unclassified
OTU2142	k__Fungi; p__Ascomycota; c__Sordariomycetes; o__Hypocreales; f__Hypocreales_fam_Incertae_sedis; g__Acremonium; s__Acremonium_curvulum
OTU2143	k__Fungi; p__Ascomycota; c__Dothideomycetes; o__Capnodiales; f__Mycosphaerellaceae; Unclassified; Unclassified
OTU2144	k__Fungi; p__Ascomycota; c__Pezizomycetes; o__Pezizales; f__Ascobolaceae; Unclassified; Unclassified
OTU2145	k__Fungi; p__Ascomycota; c__Dothideomycetes; o__Dothideales; f__Dothideaceae; g__Scleroconidioma; s__Scleroconidioma_sphagnicola
OTU2146	k__Fungi; p__Ascomycota; c__Dothideomycetes; o__Pleosporales; f__Coniothyriaceae; g__Camarosporium; s__Camarosporium_aureum
OTU2147	k__Fungi; Unclassified; Unclassified; Unclassified; Unclassified; Unclassified; Unclassified
OTU2148	k__Fungi; Unclassified; Unclassified; Unclassified; Unclassified; Unclassified; Unclassified
OTU2149	k__Fungi; Unclassified; Unclassified; Unclassified; Unclassified; Unclassified; Unclassified
OTU215	k__Fungi; p__Ascomycota; c__Dothideomycetes; o__Capnodiales; f__Cladosporiaceae; g__Toxicocladosporium; Unclassified
OTU2150	k__Fungi; Unclassified; Unclassified; Unclassified; Unclassified; Unclassified; Unclassified
OTU2151	k__Fungi; Unclassified; Unclassified; Unclassified; Unclassified; Unclassified; Unclassified
OTU2152	k__Fungi; p__Ascomycota; c__Dothideomycetes; o__Capnodiales; Unclassified; Unclassified; Unclassified
OTU2153	k__Fungi; p__Ascomycota; c__Dothideomycetes; o__Pleosporales; Unclassified; Unclassified; Unclassified
OTU2154	k__Fungi; p__Ascomycota; c__Eurotiomycetes; o__Eurotiales; f__Trichocomaceae; g__Talaromyces; Unclassified
OTU2155	k__Fungi; p__Ascomycota; c__Leotiomycetes; o__Helotiales; f__Dermateaceae; Unclassified; Unclassified
OTU2156	k__Fungi; p__Basidiomycota; c__Agaricomycetes; o__Russulales; f__Russulaceae; g__Russula; Unclassified
OTU2157	k__Fungi; Unclassified; Unclassified; Unclassified; Unclassified; Unclassified; Unclassified
OTU2158	k__Fungi; p__Ascomycota; c__Dothideomycetes; Unclassified; Unclassified; Unclassified; Unclassified
OTU2159	k__Fungi; p__Ascomycota; c__Pezizomycetes; o__Pezizales; f__Pyronemataceae; g__Genea; s__Genea_hispidula
OTU216	k__Fungi; p__Ascomycota; c__Saccharomycetes; o__Saccharomycetales; Unclassified; Unclassified; Unclassified
OTU2160	k__Fungi; p__Basidiomycota; c__Agaricomycetes; o__Agaricales; f__Hygrophoraceae; g__Hygrocybe; s__Hygrocybe_flavescens
OTU2161	k__Fungi; p__Basidiomycota; c__Agaricomycetes; o__Russulales; f__Russulaceae; g__Lactarius; s__Lactarius_vietus
OTU2162	k__Fungi; p__Basidiomycota; c__Agaricomycetes; o__Polyporales; f__Polyporaceae; g__Microporus; s__Microporus_affinis
OTU2163	k__Fungi; Unclassified; Unclassified; Unclassified; Unclassified; Unclassified; Unclassified
OTU2164	k__Fungi; p__Ascomycota; c__Pezizomycetes; o__Pezizales; f__Ascobolaceae; Unclassified; Unclassified
OTU2165	k__Fungi; p__Ascomycota; c__Leotiomycetes; o__Helotiales; f__Helotiaceae; g__Tetracladium; Unclassified
OTU2166	k__Fungi; p__Ascomycota; Unclassified; Unclassified; Unclassified; Unclassified; Unclassified
OTU2167	k__Fungi; p__Ascomycota; c__Dothideomycetes; o__Capnodiales; Unclassified; Unclassified; Unclassified
OTU2168	k__Fungi; Unclassified; Unclassified; Unclassified; Unclassified; Unclassified; Unclassified
OTU2169	k__Fungi; p__Chytridiomycota; c__Rhizophlyctidomycetes; o__Rhizophlyctidales; f__Rhizophlyctidaceae; g__Rhizophlyctis; Unclassified
OTU217	k__Fungi; p__Ascomycota; c__Dothideomycetes; o__Capnodiales; Unclassified; Unclassified; Unclassified
OTU2170	k__Fungi; p__Ascomycota; Unclassified; Unclassified; Unclassified; Unclassified; Unclassified
OTU2171	k__Fungi; Unclassified; Unclassified; Unclassified; Unclassified; Unclassified; Unclassified
OTU2172	k__Fungi; Unclassified; Unclassified; Unclassified; Unclassified; Unclassified; Unclassified
OTU2173	k__Fungi; p__Ascomycota; Unclassified; Unclassified; Unclassified; Unclassified; Unclassified
OTU2174	k__Fungi; Unclassified; Unclassified; Unclassified; Unclassified; Unclassified; Unclassified
OTU2175	k__Fungi; Unclassified; Unclassified; Unclassified; Unclassified; Unclassified; Unclassified
OTU2176	k__Fungi; p__Ascomycota; c__Saccharomycetes; o__Saccharomycetales; f__Saccharomycetales_fam_Incertae_sedis; g__Candida; s__Candida_lactis-condensi
OTU2177	k__Fungi; p__Basidiomycota; c__Agaricomycetes; o__Agaricales; f__Bolbitiaceae; g__Conocybe; s__Conocybe_monikae
OTU2178	k__Fungi; p__Ascomycota; c__Sordariomycetes; o__Hypocreales; f__Clavicipitaceae; g__Metarhiziopsis; s__Metarhiziopsis_microspora
OTU2179	k__Fungi; p__Basidiomycota; c__Agaricomycetes; o__Agaricales; f__Psathyrellaceae; g__Coprinellus; Unclassified
OTU218	k__Fungi; p__Ascomycota; c__Sordariomycetes; o__Hypocreales; f__Hypocreales_fam_Incertae_sedis; g__Sarocladium; s__Sarocladium_bifurcatum
OTU2180	k__Fungi; Unclassified; Unclassified; Unclassified; Unclassified; Unclassified; Unclassified
OTU2181	k__Fungi; p__Ascomycota; c__Dothideomycetes; o__Pleosporales; f__Dictyosporiaceae; g__Dictyosporium; Unclassified
OTU2182	k__Fungi; p__Ascomycota; Unclassified; Unclassified; Unclassified; Unclassified; Unclassified
OTU2183	k__Fungi; Unclassified; Unclassified; Unclassified; Unclassified; Unclassified; Unclassified
OTU2184	k__Fungi; p__Ascomycota; c__Sordariomycetes; o__Chaetosphaeriales; f__Chaetosphaeriaceae; g__Pseudodinemasporium; s__Pseudodinemasporium_fabiforme
OTU2185	k__Fungi; Unclassified; Unclassified; Unclassified; Unclassified; Unclassified; Unclassified
OTU2186	k__Fungi; Unclassified; Unclassified; Unclassified; Unclassified; Unclassified; Unclassified
OTU2187	k__Fungi; Unclassified; Unclassified; Unclassified; Unclassified; Unclassified; Unclassified
OTU2188	k__Fungi; Unclassified; Unclassified; Unclassified; Unclassified; Unclassified; Unclassified
OTU2189	k__Fungi; Unclassified; Unclassified; Unclassified; Unclassified; Unclassified; Unclassified
OTU219	k__Fungi; p__Mortierellomycota; c__Mortierellomycetes; o__Mortierellales; f__Mortierellaceae; g__Mortierella; s__Mortierella_alpina
OTU2190	k__Fungi; p__Ascomycota; c__Dothideomycetes; o__Capnodiales; Unclassified; Unclassified; Unclassified
OTU2191	k__Fungi; Unclassified; Unclassified; Unclassified; Unclassified; Unclassified; Unclassified
OTU2192	k__Fungi; p__Basidiomycota; c__Agaricomycetes; o__Auriculariales; Unclassified; Unclassified; Unclassified
OTU2193	k__Fungi; Unclassified; Unclassified; Unclassified; Unclassified; Unclassified; Unclassified
OTU2194	k__Fungi; Unclassified; Unclassified; Unclassified; Unclassified; Unclassified; Unclassified
OTU2195	k__Fungi; p__Ascomycota; Unclassified; Unclassified; Unclassified; Unclassified; Unclassified
OTU2196	k__Fungi; p__Basidiomycota; c__Tremellomycetes; o__Tremellales; f__Bulleribasidiaceae; g__Hannaella; s__Hannaella_sinensis
OTU2197	k__Fungi; p__Ascomycota; c__Orbiliomycetes; o__Orbiliales; f__Orbiliaceae; Unclassified; Unclassified
OTU2198	k__Fungi; p__Basidiomycota; c__Agaricomycetes; o__Cantharellales; f__Ceratobasidiaceae; Unclassified; Unclassified
OTU2199	k__Fungi; p__Basidiomycota; c__Agaricomycetes; o__Sebacinales; f__Sebacinaceae; g__Sebacina; Unclassified
OTU22	k__Fungi; p__Basidiomycota; c__Tremellomycetes; o__Filobasidiales; f__Filobasidiaceae; g__Filobasidium; Unclassified
OTU220	k__Fungi; p__Ascomycota; c__Dothideomycetes; o__Pleosporales; Unclassified; Unclassified; Unclassified
OTU2200	k__Fungi; Unclassified; Unclassified; Unclassified; Unclassified; Unclassified; Unclassified
OTU2201	k__Fungi; p__Ascomycota; Unclassified; Unclassified; Unclassified; Unclassified; Unclassified
OTU2202	k__Fungi; Unclassified; Unclassified; Unclassified; Unclassified; Unclassified; Unclassified
OTU2203	k__Fungi; Unclassified; Unclassified; Unclassified; Unclassified; Unclassified; Unclassified
OTU2204	k__Fungi; Unclassified; Unclassified; Unclassified; Unclassified; Unclassified; Unclassified
OTU2205	k__Fungi; p__Mortierellomycota; c__Mortierellomycetes; o__Mortierellales; f__Mortierellaceae; g__Mortierella; s__Mortierella_pulchella
OTU2206	k__Fungi; Unclassified; Unclassified; Unclassified; Unclassified; Unclassified; Unclassified
OTU2207	k__Fungi; Unclassified; Unclassified; Unclassified; Unclassified; Unclassified; Unclassified
OTU2208	k__Fungi; Unclassified; Unclassified; Unclassified; Unclassified; Unclassified; Unclassified
OTU2209	k__Fungi; p__Ascomycota; c__Sordariomycetes; o__Sordariales; f__Sordariales_fam_Incertae_sedis; Unclassified; Unclassified
OTU221	k__Fungi; p__Basidiomycota; c__Agaricomycetes; o__Atheliales; f__Atheliaceae; g__Piloderma; s__Piloderma_bicolor
OTU2210	k__Fungi; p__Ascomycota; c__Eurotiomycetes; o__Chaetothyriales; f__Chaetothyriaceae; g__Phaeosaccardinula; s__Phaeosaccardinula_dendrocalami
OTU2211	k__Fungi; p__Ascomycota; Unclassified; Unclassified; Unclassified; Unclassified; Unclassified
OTU2212	k__Fungi; p__Ascomycota; c__Dothideomycetes; o__Capnodiales; f__Cladosporiaceae; g__Toxicocladosporium; Unclassified
OTU2213	k__Fungi; p__Ascomycota; c__Pezizomycetes; o__Pezizales; f__Ascodesmidaceae; g__Cephaliophora; s__Cephaliophora_tropica
OTU2214	k__Fungi; Unclassified; Unclassified; Unclassified; Unclassified; Unclassified; Unclassified
OTU2215	k__Fungi; p__Basidiomycota; c__Agaricomycetes; o__Sebacinales; f__Sebacinaceae; g__Sebacina; Unclassified
OTU2216	k__Fungi; p__Basidiomycota; c__Agaricomycetes; o__Agaricales; f__Clavariaceae; g__Clavaria; s__Clavaria_californica
OTU2217	k__Fungi; Unclassified; Unclassified; Unclassified; Unclassified; Unclassified; Unclassified
OTU2218	k__Fungi; Unclassified; Unclassified; Unclassified; Unclassified; Unclassified; Unclassified
OTU2219	k__Fungi; Unclassified; Unclassified; Unclassified; Unclassified; Unclassified; Unclassified
OTU222	k__Fungi; Unclassified; Unclassified; Unclassified; Unclassified; Unclassified; Unclassified
OTU2220	k__Fungi; p__Ascomycota; c__Sordariomycetes; o__Hypocreales; f__Nectriaceae; g__Ilyonectria; s__Ilyonectria_macrodidyma
OTU2221	k__Fungi; p__Ascomycota; c__Dothideomycetes; o__Capnodiales; f__Teratosphaeriaceae; Unclassified; Unclassified
OTU2222	k__Fungi; p__Ascomycota; Unclassified; Unclassified; Unclassified; Unclassified; Unclassified
OTU2223	k__Fungi; p__Ascomycota; c__Dothideomycetes; o__Pleosporales; f__Phaeosphaeriaceae; g__Paraphoma; s__Paraphoma_chrysanthemicola
OTU2224	k__Fungi; p__Ascomycota; c__Leotiomycetes; o__Helotiales; f__Myxotrichaceae; g__Oidiodendron; s__Oidiodendron_rhodogenum
OTU2225	k__Fungi; Unclassified; Unclassified; Unclassified; Unclassified; Unclassified; Unclassified
OTU2226	k__Fungi; p__Ascomycota; c__Sordariomycetes; o__Hypocreales; f__Stachybotryaceae; g__Stachybotrys; s__Stachybotrys_chartarum
OTU2227	k__Fungi; p__Ascomycota; Unclassified; Unclassified; Unclassified; Unclassified; Unclassified
OTU2228	k__Fungi; Unclassified; Unclassified; Unclassified; Unclassified; Unclassified; Unclassified
OTU2229	k__Fungi; Unclassified; Unclassified; Unclassified; Unclassified; Unclassified; Unclassified
OTU223	k__Fungi; p__Basidiomycota; c__Exobasidiomycetes; o__Exobasidiales; f__Brachybasidiaceae; g__Meira; Unclassified
OTU2230	k__Fungi; Unclassified; Unclassified; Unclassified; Unclassified; Unclassified; Unclassified
OTU2231	k__Fungi; p__Ascomycota; c__Dothideomycetes; o__Pleosporales; Unclassified; Unclassified; Unclassified
OTU2232	k__Fungi; p__Mortierellomycota; c__Mortierellomycetes; o__Mortierellales; f__Mortierellaceae; g__Mortierella; s__Mortierella_hyalina
OTU2233	k__Fungi; Unclassified; Unclassified; Unclassified; Unclassified; Unclassified; Unclassified
OTU2234	k__Fungi; p__Basidiomycota; c__Agaricomycetes; o__Thelephorales; f__Thelephoraceae; Unclassified; Unclassified
OTU2235	k__Fungi; p__Ascomycota; c__Dothideomycetes; o__Dothideales; f__Dothioraceae; g__Hormonema; s__Hormonema_macrosporum
OTU2236	k__Fungi; p__Basidiomycota; c__Agaricomycetes; o__Agaricales; f__Agaricaceae; g__Tulostoma; Unclassified
OTU2237	k__Fungi; Unclassified; Unclassified; Unclassified; Unclassified; Unclassified; Unclassified
OTU2238	k__Fungi; p__Basidiomycota; c__Agaricomycetes; o__Agaricales; f__Inocybaceae; g__Inocybe; Unclassified
OTU2239	k__Fungi; Unclassified; Unclassified; Unclassified; Unclassified; Unclassified; Unclassified
OTU224	k__Fungi; p__Neocallimastigomycota; c__Neocallimastigomycetes; o__Neocallimastigales; f__Neocallimastigaceae; g__Orpinomyces; Unclassified
OTU2240	k__Fungi; Unclassified; Unclassified; Unclassified; Unclassified; Unclassified; Unclassified
OTU2241	k__Fungi; Unclassified; Unclassified; Unclassified; Unclassified; Unclassified; Unclassified
OTU2242	k__Fungi; p__Rozellomycota; c__Rozellomycotina_cls_Incertae_sedis; o__GS11; Unclassified; Unclassified; Unclassified
OTU2243	k__Fungi; Unclassified; Unclassified; Unclassified; Unclassified; Unclassified; Unclassified
OTU2244	k__Fungi; p__Ascomycota; c__Sordariomycetes; o__Hypocreales; f__Stachybotryaceae; Unclassified; Unclassified
OTU2245	k__Fungi; Unclassified; Unclassified; Unclassified; Unclassified; Unclassified; Unclassified
OTU2246	k__Fungi; p__Ascomycota; Unclassified; Unclassified; Unclassified; Unclassified; Unclassified
OTU2247	k__Fungi; Unclassified; Unclassified; Unclassified; Unclassified; Unclassified; Unclassified
OTU2248	k__Fungi; p__Basidiomycota; c__Agaricomycetes; o__Agaricales; f__Agaricaceae; g__Agaricus; s__Agaricus_placomyces
OTU2249	k__Fungi; p__Basidiomycota; c__Tremellomycetes; o__Trichosporonales; f__Tetragoniomycetaceae; g__Tetragoniomyces; s__Tetragoniomyces_uliginosus
OTU225	k__Fungi; p__Ascomycota; c__Sordariomycetes; o__Hypocreales; f__Hypocreales_fam_Incertae_sedis; g__Sarocladium; s__Sarocladium_bactrocephalum
OTU2250	k__Fungi; p__Chytridiomycota; c__Spizellomycetes; o__Spizellomycetales; f__Powellomycetaceae; g__Powellomyces; Unclassified
OTU2251	k__Fungi; Unclassified; Unclassified; Unclassified; Unclassified; Unclassified; Unclassified
OTU2252	k__Fungi; Unclassified; Unclassified; Unclassified; Unclassified; Unclassified; Unclassified
OTU2253	k__Fungi; Unclassified; Unclassified; Unclassified; Unclassified; Unclassified; Unclassified
OTU2254	k__Fungi; p__Ascomycota; Unclassified; Unclassified; Unclassified; Unclassified; Unclassified
OTU2255	k__Fungi; p__Ascomycota; c__Dothideomycetes; o__Pleosporales; Unclassified; Unclassified; Unclassified
OTU2256	k__Fungi; Unclassified; Unclassified; Unclassified; Unclassified; Unclassified; Unclassified
OTU2257	k__Fungi; p__Ascomycota; c__Sordariomycetes; o__Hypocreales; f__Nectriaceae; g__Fusarium; s__Fusarium_sublunatum
OTU2258	k__Fungi; p__Basidiomycota; c__Agaricomycetes; o__Agaricales; f__Tricholomataceae; g__Tricholoma; s__Tricholoma_bakamatsutake
OTU2259	k__Fungi; p__Ascomycota; c__Sordariomycetes; o__Hypocreales; f__Hypocreales_fam_Incertae_sedis; g__Acremonium; s__Acremonium_spinosum
OTU226	k__Fungi; p__Basidiomycota; c__Agaricomycetes; o__Agaricales; f__Clavariaceae; g__Clavaria; s__Clavaria_flavostellifera
OTU2260	k__Fungi; Unclassified; Unclassified; Unclassified; Unclassified; Unclassified; Unclassified
OTU2261	k__Fungi; p__Basidiomycota; c__Agaricomycetes; o__Russulales; f__Auriscalpiaceae; g__Clavicorona; s__Clavicorona_taxophila
OTU2262	k__Fungi; p__Ascomycota; Unclassified; Unclassified; Unclassified; Unclassified; Unclassified
OTU2263	k__Fungi; p__Neocallimastigomycota; c__Neocallimastigomycetes; o__Neocallimastigales; f__Neocallimastigaceae; g__Orpinomyces; Unclassified
OTU2264	k__Fungi; Unclassified; Unclassified; Unclassified; Unclassified; Unclassified; Unclassified
OTU2265	k__Fungi; p__Ascomycota; c__Geoglossomycetes; o__Geoglossales; f__Geoglossaceae; Unclassified; Unclassified
OTU2266	k__Fungi; Unclassified; Unclassified; Unclassified; Unclassified; Unclassified; Unclassified
OTU2267	k__Fungi; Unclassified; Unclassified; Unclassified; Unclassified; Unclassified; Unclassified
OTU2268	k__Fungi; p__Ascomycota; c__Dothideomycetes; o__Capnodiales; Unclassified; Unclassified; Unclassified
OTU2269	k__Fungi; p__Ascomycota; c__Sordariomycetes; o__Sordariales; Unclassified; Unclassified; Unclassified
OTU227	k__Fungi; p__Mortierellomycota; c__Mortierellomycetes; o__Mortierellales; f__Mortierellaceae; g__Mortierella; s__Mortierella_minutissima
OTU2270	k__Fungi; p__Ascomycota; Unclassified; Unclassified; Unclassified; Unclassified; Unclassified
OTU2271	k__Fungi; Unclassified; Unclassified; Unclassified; Unclassified; Unclassified; Unclassified
OTU2272	k__Fungi; Unclassified; Unclassified; Unclassified; Unclassified; Unclassified; Unclassified
OTU2273	k__Fungi; Unclassified; Unclassified; Unclassified; Unclassified; Unclassified; Unclassified
OTU2274	k__Fungi; p__Basidiomycota; c__Agaricomycetes; o__Sebacinales; f__Serendipitaceae; g__Serendipita; Unclassified
OTU2275	k__Fungi; Unclassified; Unclassified; Unclassified; Unclassified; Unclassified; Unclassified
OTU2276	k__Fungi; Unclassified; Unclassified; Unclassified; Unclassified; Unclassified; Unclassified
OTU2277	k__Fungi; p__Ascomycota; c__Sordariomycetes; o__Magnaporthales; f__Magnaporthaceae; g__Mycoleptodiscus; Unclassified
OTU2278	k__Fungi; Unclassified; Unclassified; Unclassified; Unclassified; Unclassified; Unclassified
OTU2279	k__Fungi; Unclassified; Unclassified; Unclassified; Unclassified; Unclassified; Unclassified
OTU228	k__Fungi; Unclassified; Unclassified; Unclassified; Unclassified; Unclassified; Unclassified
OTU2280	k__Fungi; p__Basidiomycota; c__Malasseziomycetes; o__Malasseziales; f__Malasseziaceae; g__Malassezia; s__Malassezia_globosa
OTU2281	k__Fungi; Unclassified; Unclassified; Unclassified; Unclassified; Unclassified; Unclassified
OTU2282	k__Fungi; Unclassified; Unclassified; Unclassified; Unclassified; Unclassified; Unclassified
OTU2283	k__Fungi; p__Basidiomycota; Unclassified; Unclassified; Unclassified; Unclassified; Unclassified
OTU2284	k__Fungi; p__Ascomycota; c__Leotiomycetes; o__Helotiales; f__Myxotrichaceae; g__Oidiodendron; s__Oidiodendron_maius
OTU2285	k__Fungi; p__Basidiomycota; c__Agaricomycetes; o__Auriculariales; Unclassified; Unclassified; Unclassified
OTU2286	k__Fungi; Unclassified; Unclassified; Unclassified; Unclassified; Unclassified; Unclassified
OTU2287	k__Fungi; p__Basidiomycota; c__Tremellomycetes; o__Cystofilobasidiales; f__Mrakiaceae; g__Udeniomyces; Unclassified
OTU2288	k__Fungi; p__Basidiomycota; c__Agaricomycetes; o__Boletales; f__Rhizopogonaceae; g__Rhizopogon; Unclassified
OTU2289	k__Fungi; p__Ascomycota; c__Dothideomycetes; o__Pleosporales; f__Didymosphaeriaceae; g__Aporospora; Unclassified
OTU229	k__Fungi; p__Ascomycota; c__Sordariomycetes; Unclassified; Unclassified; Unclassified; Unclassified
OTU2290	k__Fungi; p__Basidiomycota; c__Agaricomycetes; o__Agaricales; f__Tricholomataceae; Unclassified; Unclassified
OTU2291	k__Fungi; p__Basidiomycota; c__Agaricomycetes; o__Polyporales; f__Polyporaceae; g__Polyporus; s__Polyporus_umbellatus
OTU2292	k__Fungi; p__Ascomycota; c__Dothideomycetes; o__Capnodiales; Unclassified; Unclassified; Unclassified
OTU2293	k__Fungi; p__Basidiomycota; c__Agaricomycetes; o__Trechisporales; f__Trechisporales_fam_Incertae_sedis; g__Sistotremastrum; s__Sistotremastrum_guttuliferum
OTU2294	k__Fungi; Unclassified; Unclassified; Unclassified; Unclassified; Unclassified; Unclassified
OTU2295	k__Fungi; p__Basidiomycota; c__Agaricomycetes; o__Agaricales; f__Hygrophoraceae; g__Hygrocybe; Unclassified
OTU2296	k__Fungi; Unclassified; Unclassified; Unclassified; Unclassified; Unclassified; Unclassified
OTU2297	k__Fungi; Unclassified; Unclassified; Unclassified; Unclassified; Unclassified; Unclassified
OTU2298	k__Fungi; p__Basidiomycota; c__Cystobasidiomycetes; o__Erythrobasidiales; f__Erythrobasidiaceae; g__Erythrobasidium; Unclassified
OTU2299	k__Fungi; p__Ascomycota; c__Sordariomycetes; o__Hypocreales; Unclassified; Unclassified; Unclassified
OTU23	k__Fungi; p__Ascomycota; c__Dothideomycetes; o__Capnodiales; f__Mycosphaerellaceae; g__Pseudocercospora; Unclassified
OTU230	k__Fungi; p__Basidiomycota; c__Microbotryomycetes; o__Sporidiobolales; f__Sporidiobolaceae; g__Sporobolomyces; s__Sporobolomyces_symmetricus
OTU2300	k__Fungi; Unclassified; Unclassified; Unclassified; Unclassified; Unclassified; Unclassified
OTU2301	k__Fungi; Unclassified; Unclassified; Unclassified; Unclassified; Unclassified; Unclassified
OTU2302	k__Fungi; p__Ascomycota; Unclassified; Unclassified; Unclassified; Unclassified; Unclassified
OTU2303	k__Fungi; p__Basidiomycota; c__Agaricomycetes; o__Agaricales; f__Tricholomataceae; g__Tricholoma; s__Tricholoma_terreum
OTU2304	k__Fungi; Unclassified; Unclassified; Unclassified; Unclassified; Unclassified; Unclassified
OTU2305	k__Fungi; p__Basidiomycota; c__Agaricomycetes; o__Agaricales; f__Strophariaceae; g__Pholiota; s__Pholiota_highlandensis
OTU2306	k__Fungi; p__Ascomycota; c__Sordariomycetes; o__Hypocreales; f__Nectriaceae; Unclassified; Unclassified
OTU2307	k__Fungi; p__Ascomycota; c__Sordariomycetes; o__Hypocreales; f__Stachybotryaceae; Unclassified; Unclassified
OTU2308	k__Fungi; Unclassified; Unclassified; Unclassified; Unclassified; Unclassified; Unclassified
OTU2309	k__Fungi; Unclassified; Unclassified; Unclassified; Unclassified; Unclassified; Unclassified
OTU231	k__Fungi; Unclassified; Unclassified; Unclassified; Unclassified; Unclassified; Unclassified
OTU2310	k__Fungi; p__Ascomycota; c__Dothideomycetes; o__Capnodiales; Unclassified; Unclassified; Unclassified
OTU2311	k__Fungi; p__Ascomycota; Unclassified; Unclassified; Unclassified; Unclassified; Unclassified
OTU2312	k__Fungi; p__Basidiomycota; c__Agaricomycetes; o__Boletales; f__Boletaceae; g__Retiboletus; Unclassified
OTU2313	k__Fungi; Unclassified; Unclassified; Unclassified; Unclassified; Unclassified; Unclassified
OTU2314	k__Fungi; Unclassified; Unclassified; Unclassified; Unclassified; Unclassified; Unclassified
OTU2315	k__Fungi; p__Ascomycota; c__Saccharomycetes; o__Saccharomycetales; f__Pichiaceae; g__Pichia; Unclassified
OTU2316	k__Fungi; p__Basidiomycota; c__Exobasidiomycetes; o__Exobasidiales; f__Brachybasidiaceae; g__Meira; s__Meira_nashicola
OTU2317	k__Fungi; p__Ascomycota; c__Leotiomycetes; o__Helotiales; f__Helotiaceae; g__Articulospora; Unclassified
OTU2318	k__Fungi; Unclassified; Unclassified; Unclassified; Unclassified; Unclassified; Unclassified
OTU2319	k__Fungi; Unclassified; Unclassified; Unclassified; Unclassified; Unclassified; Unclassified
OTU232	k__Fungi; p__Basidiomycota; c__Tremellomycetes; o__Cystofilobasidiales; f__Cystofilobasidiaceae; g__Cystofilobasidium; s__Cystofilobasidium_infirmominiatum
OTU2320	k__Fungi; Unclassified; Unclassified; Unclassified; Unclassified; Unclassified; Unclassified
OTU2321	k__Fungi; p__Ascomycota; c__Saccharomycetes; o__Saccharomycetales; f__Debaryomycetaceae; g__Lodderomyces; s__Lodderomyces_elongisporus
OTU2322	k__Fungi; Unclassified; Unclassified; Unclassified; Unclassified; Unclassified; Unclassified
OTU2323	k__Fungi; p__Ascomycota; c__Sordariomycetes; o__Microascales; f__Microascaceae; g__Microascus; s__Microascus_verrucosus
OTU2324	k__Fungi; p__Mortierellomycota; c__Mortierellomycetes; o__Mortierellales; f__Mortierellaceae; g__Mortierella; Unclassified
OTU2325	k__Fungi; Unclassified; Unclassified; Unclassified; Unclassified; Unclassified; Unclassified
OTU2326	k__Fungi; p__Ascomycota; c__Orbiliomycetes; o__Orbiliales; f__Orbiliaceae; Unclassified; Unclassified
OTU2327	k__Fungi; p__Ascomycota; Unclassified; Unclassified; Unclassified; Unclassified; Unclassified
OTU2328	k__Fungi; Unclassified; Unclassified; Unclassified; Unclassified; Unclassified; Unclassified
OTU2329	k__Fungi; p__Ascomycota; Unclassified; Unclassified; Unclassified; Unclassified; Unclassified
OTU233	k__Fungi; p__Ascomycota; c__Saccharomycetes; o__Saccharomycetales; f__Saccharomycetales_fam_Incertae_sedis; g__Candida; Unclassified
OTU2330	k__Fungi; p__Basidiomycota; Unclassified; Unclassified; Unclassified; Unclassified; Unclassified
OTU2331	k__Fungi; Unclassified; Unclassified; Unclassified; Unclassified; Unclassified; Unclassified
OTU2332	k__Fungi; Unclassified; Unclassified; Unclassified; Unclassified; Unclassified; Unclassified
OTU2333	k__Fungi; Unclassified; Unclassified; Unclassified; Unclassified; Unclassified; Unclassified
OTU2334	k__Fungi; p__Ascomycota; c__Dothideomycetes; o__Pleosporales; f__Phaeosphaeriaceae; g__Setophoma; Unclassified
OTU2335	k__Fungi; Unclassified; Unclassified; Unclassified; Unclassified; Unclassified; Unclassified
OTU2336	k__Fungi; Unclassified; Unclassified; Unclassified; Unclassified; Unclassified; Unclassified
OTU2337	k__Fungi; Unclassified; Unclassified; Unclassified; Unclassified; Unclassified; Unclassified
OTU2338	k__Fungi; p__Ascomycota; Unclassified; Unclassified; Unclassified; Unclassified; Unclassified
OTU2339	k__Fungi; p__Basidiomycota; Unclassified; Unclassified; Unclassified; Unclassified; Unclassified
OTU234	k__Fungi; p__Basidiomycota; c__Agaricomycetes; o__Sebacinales; f__Sebacinaceae; g__Chaetospermum; s__Chaetospermum_camelliae
OTU2340	k__Fungi; p__Ascomycota; c__Sordariomycetes; o__Xylariales; Unclassified; Unclassified; Unclassified
OTU2341	k__Fungi; p__Ascomycota; Unclassified; Unclassified; Unclassified; Unclassified; Unclassified
OTU2342	k__Fungi; Unclassified; Unclassified; Unclassified; Unclassified; Unclassified; Unclassified
OTU2343	k__Fungi; p__Ascomycota; c__Eurotiomycetes; o__Eurotiales; f__Aspergillaceae; g__Penicillium; s__Penicillium_citrinum
OTU2344	k__Fungi; p__Basidiomycota; c__Agaricomycetes; o__Thelephorales; f__Thelephoraceae; Unclassified; Unclassified
OTU2345	k__Fungi; p__Ascomycota; Unclassified; Unclassified; Unclassified; Unclassified; Unclassified
OTU2346	k__Fungi; Unclassified; Unclassified; Unclassified; Unclassified; Unclassified; Unclassified
OTU2347	k__Fungi; p__Ascomycota; Unclassified; Unclassified; Unclassified; Unclassified; Unclassified
OTU2348	k__Fungi; p__Ascomycota; Unclassified; Unclassified; Unclassified; Unclassified; Unclassified
OTU2349	k__Fungi; Unclassified; Unclassified; Unclassified; Unclassified; Unclassified; Unclassified
OTU235	k__Fungi; p__Ascomycota; c__Dothideomycetes; o__Capnodiales; Unclassified; Unclassified; Unclassified
OTU2350	k__Fungi; p__Ascomycota; c__Dothideomycetes; o__Capnodiales; Unclassified; Unclassified; Unclassified
OTU2351	k__Fungi; p__Chytridiomycota; c__Rhizophydiomycetes; o__Rhizophydiales; f__Alphamycetaceae; g__Alphamyces; s__Alphamyces_chaetifer
OTU2352	k__Fungi; p__Ascomycota; Unclassified; Unclassified; Unclassified; Unclassified; Unclassified
OTU2353	k__Fungi; Unclassified; Unclassified; Unclassified; Unclassified; Unclassified; Unclassified
OTU2354	k__Fungi; p__Basidiomycota; c__Agaricomycetes; o__Agaricales; f__Strophariaceae; g__Psilocybe; Unclassified
OTU2355	k__Fungi; p__Basidiomycota; c__Agaricomycetes; o__Polyporales; f__Meruliaceae; g__Phlebiopsis; Unclassified
OTU2356	k__Fungi; p__Basidiomycota; c__Agaricomycetes; o__Polyporales; f__Meruliaceae; g__Ceriporia; s__Ceriporia_lacerata
OTU2357	k__Fungi; p__Basidiomycota; c__Exobasidiomycetes; o__Exobasidiales; f__Cryptobasidiaceae; g__Acaromyces; s__Acaromyces_ingoldii
OTU2358	k__Fungi; Unclassified; Unclassified; Unclassified; Unclassified; Unclassified; Unclassified
OTU2359	k__Fungi; p__Ascomycota; c__Saccharomycetes; o__Saccharomycetales; f__Pichiaceae; g__Pichia; Unclassified
OTU236	k__Fungi; p__Basidiomycota; c__Agaricomycetes; o__Agaricales; f__Cortinariaceae; g__Cortinarius; Unclassified
OTU2360	k__Fungi; Unclassified; Unclassified; Unclassified; Unclassified; Unclassified; Unclassified
OTU2361	k__Fungi; Unclassified; Unclassified; Unclassified; Unclassified; Unclassified; Unclassified
OTU2362	k__Fungi; p__Mortierellomycota; c__Mortierellomycetes; o__Mortierellales; f__Mortierellaceae; g__Mortierella; Unclassified
OTU2363	k__Fungi; p__Basidiomycota; Unclassified; Unclassified; Unclassified; Unclassified; Unclassified
OTU2364	k__Fungi; p__Basidiomycota; c__Agaricomycetes; o__Atheliales; f__Atheliaceae; g__Amphinema; Unclassified
OTU2365	k__Fungi; p__Blastocladiomycota; c__Blastocladiomycetes; o__Blastocladiales; f__Catenariaceae; Unclassified; Unclassified
OTU2366	k__Fungi; Unclassified; Unclassified; Unclassified; Unclassified; Unclassified; Unclassified
OTU2367	k__Fungi; p__Basidiomycota; c__Agaricomycetes; o__Agaricales; f__Marasmiaceae; Unclassified; Unclassified
OTU2368	k__Fungi; Unclassified; Unclassified; Unclassified; Unclassified; Unclassified; Unclassified
OTU2369	k__Fungi; p__Basidiomycota; c__Agaricomycetes; o__Agaricales; f__Lyophyllaceae; g__Tephrocybe; Unclassified
OTU237	k__Fungi; p__Basidiomycota; c__Agaricomycetes; o__Agaricales; f__Cortinariaceae; g__Cortinarius; Unclassified
OTU2370	k__Fungi; p__Ascomycota; c__Dothideomycetes; o__Pleosporales; Unclassified; Unclassified; Unclassified
OTU2371	k__Fungi; p__Ascomycota; Unclassified; Unclassified; Unclassified; Unclassified; Unclassified
OTU2372	k__Fungi; Unclassified; Unclassified; Unclassified; Unclassified; Unclassified; Unclassified
OTU2373	k__Fungi; p__Ascomycota; c__Dothideomycetes; o__Pleosporales; f__Didymellaceae; g__Neoascochyta; s__Neoascochyta_desmazieri
OTU2374	k__Fungi; Unclassified; Unclassified; Unclassified; Unclassified; Unclassified; Unclassified
OTU2375	k__Fungi; p__Ascomycota; Unclassified; Unclassified; Unclassified; Unclassified; Unclassified
OTU2376	k__Fungi; p__Ascomycota; c__Sordariomycetes; o__Hypocreales; f__Ophiocordycipitaceae; g__Ophiocordyceps; s__Ophiocordyceps_yakusimensis
OTU2377	k__Fungi; p__Ascomycota; Unclassified; Unclassified; Unclassified; Unclassified; Unclassified
OTU2378	k__Fungi; p__Basidiomycota; c__Agaricomycetes; o__Thelephorales; f__Thelephoraceae; Unclassified; Unclassified
OTU2379	k__Fungi; p__Ascomycota; c__Sordariomycetes; o__Hypocreales; Unclassified; Unclassified; Unclassified
OTU238	k__Fungi; p__Ascomycota; c__Sordariomycetes; Unclassified; Unclassified; Unclassified; Unclassified
OTU2380	k__Fungi; p__Ascomycota; Unclassified; Unclassified; Unclassified; Unclassified; Unclassified
OTU2381	k__Fungi; p__Mortierellomycota; c__Mortierellomycetes; o__Mortierellales; f__Mortierellaceae; g__Mortierella; Unclassified
OTU2382	k__Fungi; p__Basidiomycota; c__Agaricomycetes; o__Hymenochaetales; f__Hymenochaetaceae; g__Phellinus; s__Phellinus_gilvus
OTU2383	k__Fungi; p__Ascomycota; Unclassified; Unclassified; Unclassified; Unclassified; Unclassified
OTU2384	k__Fungi; p__Ascomycota; c__Leotiomycetes; o__Helotiales; Unclassified; Unclassified; Unclassified
OTU2385	k__Fungi; Unclassified; Unclassified; Unclassified; Unclassified; Unclassified; Unclassified
OTU2386	k__Fungi; p__Ascomycota; c__Sordariomycetes; Unclassified; Unclassified; Unclassified; Unclassified
OTU2387	k__Fungi; Unclassified; Unclassified; Unclassified; Unclassified; Unclassified; Unclassified
OTU2388	k__Fungi; Unclassified; Unclassified; Unclassified; Unclassified; Unclassified; Unclassified
OTU2389	k__Fungi; Unclassified; Unclassified; Unclassified; Unclassified; Unclassified; Unclassified
OTU239	k__Fungi; p__Ascomycota; c__Sordariomycetes; o__Hypocreales; f__Stachybotryaceae; Unclassified; Unclassified
OTU2390	k__Fungi; p__Ascomycota; c__Eurotiomycetes; o__Eurotiales; f__Aspergillaceae; Unclassified; Unclassified
OTU2391	k__Fungi; Unclassified; Unclassified; Unclassified; Unclassified; Unclassified; Unclassified
OTU2392	k__Fungi; p__Mucoromycota; c__Mucoromycetes; o__Mucorales; f__Rhizopodaceae; g__Rhizopus; s__Rhizopus_microsporus
OTU2393	k__Fungi; p__Ascomycota; c__Dothideomycetes; o__Capnodiales; f__Mycosphaerellaceae; Unclassified; Unclassified
OTU2394	k__Fungi; p__Ascomycota; c__Dothideomycetes; o__Pleosporales; f__Lophiostomataceae; Unclassified; Unclassified
OTU2395	k__Fungi; p__Ascomycota; c__Leotiomycetes; o__Helotiales; f__Hyaloscyphaceae; g__Proliferodiscus; Unclassified
OTU2396	k__Fungi; Unclassified; Unclassified; Unclassified; Unclassified; Unclassified; Unclassified
OTU2397	k__Fungi; p__Ascomycota; c__Dothideomycetes; o__Pleosporales; f__Didymosphaeriaceae; g__Paraphaeosphaeria; s__Paraphaeosphaeria_parmeliae
OTU2398	k__Fungi; Unclassified; Unclassified; Unclassified; Unclassified; Unclassified; Unclassified
OTU2399	k__Fungi; Unclassified; Unclassified; Unclassified; Unclassified; Unclassified; Unclassified
OTU24	k__Fungi; p__Ascomycota; c__Dothideomycetes; o__Dothideales; f__Aureobasidiaceae; g__Aureobasidium; Unclassified
OTU240	k__Fungi; p__Ascomycota; c__Dothideomycetes; o__Capnodiales; Unclassified; Unclassified; Unclassified
OTU2400	k__Fungi; Unclassified; Unclassified; Unclassified; Unclassified; Unclassified; Unclassified
OTU2401	k__Fungi; Unclassified; Unclassified; Unclassified; Unclassified; Unclassified; Unclassified
OTU2402	k__Fungi; p__Ascomycota; Unclassified; Unclassified; Unclassified; Unclassified; Unclassified
OTU2403	k__Fungi; Unclassified; Unclassified; Unclassified; Unclassified; Unclassified; Unclassified
OTU2404	k__Fungi; p__Ascomycota; c__Dothideomycetes; o__Capnodiales; Unclassified; Unclassified; Unclassified
OTU2405	k__Fungi; p__Ascomycota; c__Pezizomycetes; o__Pezizales; f__Pyronemataceae; g__Sphaerosporella; Unclassified
OTU2406	k__Fungi; p__Ascomycota; c__Sordariomycetes; o__Hypocreales; f__Hypocreaceae; g__Trichoderma; Unclassified
OTU2407	k__Fungi; p__Basidiomycota; c__Tremellomycetes; o__Cystofilobasidiales; f__Cystofilobasidiales_fam_Incertae_sedis; g__Mrakiella; s__Mrakiella_aquatica
OTU2408	k__Fungi; Unclassified; Unclassified; Unclassified; Unclassified; Unclassified; Unclassified
OTU2409	k__Fungi; Unclassified; Unclassified; Unclassified; Unclassified; Unclassified; Unclassified
OTU241	k__Fungi; p__Basidiomycota; c__Tremellomycetes; o__Filobasidiales; f__Filobasidiaceae; g__Naganishia; Unclassified
OTU2410	k__Fungi; p__Ascomycota; c__Dothideomycetes; o__Capnodiales; Unclassified; Unclassified; Unclassified
OTU2411	k__Fungi; Unclassified; Unclassified; Unclassified; Unclassified; Unclassified; Unclassified
OTU2412	k__Fungi; Unclassified; Unclassified; Unclassified; Unclassified; Unclassified; Unclassified
OTU2413	k__Fungi; Unclassified; Unclassified; Unclassified; Unclassified; Unclassified; Unclassified
OTU2414	k__Fungi; Unclassified; Unclassified; Unclassified; Unclassified; Unclassified; Unclassified
OTU2415	k__Fungi; p__Ascomycota; Unclassified; Unclassified; Unclassified; Unclassified; Unclassified
OTU2416	k__Fungi; Unclassified; Unclassified; Unclassified; Unclassified; Unclassified; Unclassified
OTU2417	k__Fungi; p__Basidiomycota; c__Cystobasidiomycetes; o__Cystobasidiales; f__Cystobasidiaceae; g__Cystobasidium; s__Cystobasidium_pallidum
OTU2418	k__Fungi; Unclassified; Unclassified; Unclassified; Unclassified; Unclassified; Unclassified
OTU2419	k__Fungi; Unclassified; Unclassified; Unclassified; Unclassified; Unclassified; Unclassified
OTU242	k__Fungi; p__Basidiomycota; c__Tremellomycetes; o__Filobasidiales; f__Filobasidiaceae; g__Filobasidium; Unclassified
OTU2420	k__Fungi; Unclassified; Unclassified; Unclassified; Unclassified; Unclassified; Unclassified
OTU2421	k__Fungi; Unclassified; Unclassified; Unclassified; Unclassified; Unclassified; Unclassified
OTU2422	k__Fungi; p__Ascomycota; Unclassified; Unclassified; Unclassified; Unclassified; Unclassified
OTU2423	k__Fungi; Unclassified; Unclassified; Unclassified; Unclassified; Unclassified; Unclassified
OTU2424	k__Fungi; Unclassified; Unclassified; Unclassified; Unclassified; Unclassified; Unclassified
OTU2425	k__Fungi; p__Ascomycota; c__Dothideomycetes; o__Pleosporales; Unclassified; Unclassified; Unclassified
OTU2426	k__Fungi; Unclassified; Unclassified; Unclassified; Unclassified; Unclassified; Unclassified
OTU2427	k__Fungi; Unclassified; Unclassified; Unclassified; Unclassified; Unclassified; Unclassified
OTU2428	k__Fungi; Unclassified; Unclassified; Unclassified; Unclassified; Unclassified; Unclassified
OTU2429	k__Fungi; Unclassified; Unclassified; Unclassified; Unclassified; Unclassified; Unclassified
OTU243	k__Fungi; Unclassified; Unclassified; Unclassified; Unclassified; Unclassified; Unclassified
OTU2430	k__Fungi; Unclassified; Unclassified; Unclassified; Unclassified; Unclassified; Unclassified
OTU2431	k__Fungi; Unclassified; Unclassified; Unclassified; Unclassified; Unclassified; Unclassified
OTU2432	k__Fungi; Unclassified; Unclassified; Unclassified; Unclassified; Unclassified; Unclassified
OTU2433	k__Fungi; p__Ascomycota; Unclassified; Unclassified; Unclassified; Unclassified; Unclassified
OTU2434	k__Fungi; Unclassified; Unclassified; Unclassified; Unclassified; Unclassified; Unclassified
OTU2435	k__Fungi; Unclassified; Unclassified; Unclassified; Unclassified; Unclassified; Unclassified
OTU2436	k__Fungi; p__Ascomycota; Unclassified; Unclassified; Unclassified; Unclassified; Unclassified
OTU2437	k__Fungi; Unclassified; Unclassified; Unclassified; Unclassified; Unclassified; Unclassified
OTU2438	Unassigned; Unassigned; Unassigned; Unassigned; Unassigned; Unassigned; Unassigned
OTU2439	k__Fungi; p__Basidiomycota; c__Agaricomycetes; o__Polyporales; f__Coriolaceae; g__Trametes; s__Trametes_hirsuta
OTU244	k__Fungi; p__Basidiomycota; c__Agaricomycetes; o__Agaricales; f__Psathyrellaceae; g__Coprinopsis; Unclassified
OTU2440	k__Fungi; p__Ascomycota; c__Dothideomycetes; o__Capnodiales; f__Cladosporiaceae; g__Toxicocladosporium; Unclassified
OTU2441	k__Fungi; Unclassified; Unclassified; Unclassified; Unclassified; Unclassified; Unclassified
OTU2442	k__Fungi; p__Ascomycota; Unclassified; Unclassified; Unclassified; Unclassified; Unclassified
OTU2443	k__Fungi; p__Basidiomycota; c__Microbotryomycetes; o__Microbotryomycetes_ord_Incertae_sedis; f__Chrysozymaceae; g__Sampaiozyma; s__Sampaiozyma_ingeniosa
OTU2444	k__Fungi; p__Chytridiomycota; c__Chytridiomycetes; o__Chytridiales; f__Chytridiales_fam_Incertae_sedis; Unclassified; Unclassified
OTU2445	k__Fungi; Unclassified; Unclassified; Unclassified; Unclassified; Unclassified; Unclassified
OTU2446	k__Fungi; Unclassified; Unclassified; Unclassified; Unclassified; Unclassified; Unclassified
OTU2447	k__Fungi; Unclassified; Unclassified; Unclassified; Unclassified; Unclassified; Unclassified
OTU2448	k__Fungi; p__Basidiomycota; c__Agaricomycetes; o__Atheliales; f__Atheliaceae; g__Piloderma; Unclassified
OTU2449	k__Fungi; Unclassified; Unclassified; Unclassified; Unclassified; Unclassified; Unclassified
OTU245	k__Fungi; Unclassified; Unclassified; Unclassified; Unclassified; Unclassified; Unclassified
OTU2450	k__Fungi; p__Ascomycota; c__Dothideomycetes; o__Capnodiales; Unclassified; Unclassified; Unclassified
OTU2451	k__Fungi; p__Basidiomycota; c__Agaricomycetes; o__Russulales; f__Russulaceae; g__Russula; s__Russula_virescens
OTU2452	k__Fungi; p__Basidiomycota; c__Agaricomycetes; Unclassified; Unclassified; Unclassified; Unclassified
OTU2453	k__Fungi; p__Mortierellomycota; c__Mortierellomycetes; o__Mortierellales; f__Mortierellaceae; g__Mortierella; s__Mortierella_macrocystopsis
OTU2454	k__Fungi; p__Basidiomycota; c__Agaricomycetes; o__Agaricales; f__Agaricaceae; g__Melanophyllum; s__Melanophyllum_haematospermum
OTU2455	k__Fungi; Unclassified; Unclassified; Unclassified; Unclassified; Unclassified; Unclassified
OTU2456	k__Fungi; Unclassified; Unclassified; Unclassified; Unclassified; Unclassified; Unclassified
OTU2457	k__Fungi; p__Ascomycota; c__Sordariomycetes; o__Hypocreales; Unclassified; Unclassified; Unclassified
OTU2458	k__Fungi; p__Basidiomycota; c__Agaricomycetes; o__Polyporales; f__Meruliaceae; g__Irpex; s__Irpex_lacteus
OTU2459	k__Fungi; Unclassified; Unclassified; Unclassified; Unclassified; Unclassified; Unclassified
OTU246	k__Fungi; Unclassified; Unclassified; Unclassified; Unclassified; Unclassified; Unclassified
OTU2460	k__Fungi; Unclassified; Unclassified; Unclassified; Unclassified; Unclassified; Unclassified
OTU2461	k__Fungi; Unclassified; Unclassified; Unclassified; Unclassified; Unclassified; Unclassified
OTU2462	k__Fungi; p__Ascomycota; c__Sordariomycetes; o__Hypocreales; f__Nectriaceae; g__Ilyonectria; Unclassified
OTU2463	k__Fungi; p__Basidiomycota; c__Agaricomycetes; o__Thelephorales; f__Thelephoraceae; Unclassified; Unclassified
OTU2464	k__Fungi; p__Ascomycota; Unclassified; Unclassified; Unclassified; Unclassified; Unclassified
OTU2465	k__Fungi; p__Ascomycota; c__Sordariomycetes; Unclassified; Unclassified; Unclassified; Unclassified
OTU2466	k__Fungi; Unclassified; Unclassified; Unclassified; Unclassified; Unclassified; Unclassified
OTU2467	k__Fungi; Unclassified; Unclassified; Unclassified; Unclassified; Unclassified; Unclassified
OTU2468	k__Fungi; p__Ascomycota; c__Sordariomycetes; o__Hypocreales; f__Hypocreales_fam_Incertae_sedis; g__Acremonium; s__Acremonium_furcatum
OTU2469	k__Fungi; Unclassified; Unclassified; Unclassified; Unclassified; Unclassified; Unclassified
OTU247	k__Fungi; p__Ascomycota; c__Dothideomycetes; o__Pleosporales; f__Didymellaceae; Unclassified; Unclassified
OTU2470	k__Fungi; Unclassified; Unclassified; Unclassified; Unclassified; Unclassified; Unclassified
OTU2471	k__Fungi; p__Basidiomycota; c__Agaricomycetes; o__Atheliales; f__Atheliaceae; g__Piloderma; s__Piloderma_sphaerosporum
OTU2472	k__Fungi; p__Ascomycota; Unclassified; Unclassified; Unclassified; Unclassified; Unclassified
OTU2473	k__Fungi; p__Ascomycota; c__Eurotiomycetes; o__Eurotiales; f__Aspergillaceae; g__Aspergillus; Unclassified
OTU2474	k__Fungi; Unclassified; Unclassified; Unclassified; Unclassified; Unclassified; Unclassified
OTU2475	k__Fungi; Unclassified; Unclassified; Unclassified; Unclassified; Unclassified; Unclassified
OTU2476	k__Fungi; Unclassified; Unclassified; Unclassified; Unclassified; Unclassified; Unclassified
OTU2477	k__Fungi; Unclassified; Unclassified; Unclassified; Unclassified; Unclassified; Unclassified
OTU2478	k__Fungi; p__Basidiomycota; c__Agaricomycetes; o__Agaricales; f__Pluteaceae; g__Pluteus; Unclassified
OTU2479	k__Fungi; Unclassified; Unclassified; Unclassified; Unclassified; Unclassified; Unclassified
OTU248	k__Fungi; p__Basidiomycota; c__Agaricomycetes; o__Russulales; f__Russulaceae; g__Russula; Unclassified
OTU2480	k__Fungi; Unclassified; Unclassified; Unclassified; Unclassified; Unclassified; Unclassified
OTU2481	k__Fungi; Unclassified; Unclassified; Unclassified; Unclassified; Unclassified; Unclassified
OTU2482	k__Fungi; p__Ascomycota; Unclassified; Unclassified; Unclassified; Unclassified; Unclassified
OTU2483	k__Fungi; p__Ascomycota; c__Dothideomycetes; o__Pleosporales; Unclassified; Unclassified; Unclassified
OTU2484	k__Fungi; p__Ascomycota; c__Sordariomycetes; o__Hypocreales; Unclassified; Unclassified; Unclassified
OTU2485	k__Fungi; p__Ascomycota; Unclassified; Unclassified; Unclassified; Unclassified; Unclassified
OTU2486	k__Fungi; Unclassified; Unclassified; Unclassified; Unclassified; Unclassified; Unclassified
OTU2487	k__Fungi; p__Ascomycota; Unclassified; Unclassified; Unclassified; Unclassified; Unclassified
OTU2488	k__Fungi; p__Basidiomycota; c__Agaricomycetes; o__Agaricales; Unclassified; Unclassified; Unclassified
OTU2489	k__Fungi; p__Ascomycota; c__Dothideomycetes; o__Capnodiales; Unclassified; Unclassified; Unclassified
OTU249	k__Fungi; Unclassified; Unclassified; Unclassified; Unclassified; Unclassified; Unclassified
OTU2490	k__Fungi; Unclassified; Unclassified; Unclassified; Unclassified; Unclassified; Unclassified
OTU2491	k__Fungi; p__Ascomycota; c__Dothideomycetes; o__Capnodiales; f__Mycosphaerellaceae; Unclassified; Unclassified
OTU2492	k__Fungi; Unclassified; Unclassified; Unclassified; Unclassified; Unclassified; Unclassified
OTU2493	k__Fungi; Unclassified; Unclassified; Unclassified; Unclassified; Unclassified; Unclassified
OTU2494	k__Fungi; Unclassified; Unclassified; Unclassified; Unclassified; Unclassified; Unclassified
OTU2495	k__Fungi; p__Basidiomycota; c__Agaricomycetes; o__Agaricales; f__Psathyrellaceae; Unclassified; Unclassified
OTU2496	k__Fungi; Unclassified; Unclassified; Unclassified; Unclassified; Unclassified; Unclassified
OTU2497	k__Fungi; Unclassified; Unclassified; Unclassified; Unclassified; Unclassified; Unclassified
OTU2498	k__Fungi; Unclassified; Unclassified; Unclassified; Unclassified; Unclassified; Unclassified
OTU2499	k__Fungi; p__Ascomycota; Unclassified; Unclassified; Unclassified; Unclassified; Unclassified
OTU25	k__Fungi; p__Ascomycota; Unclassified; Unclassified; Unclassified; Unclassified; Unclassified
OTU250	k__Fungi; p__Ascomycota; c__Sordariomycetes; o__Xylariales; f__Microdochiaceae; g__Microdochium; Unclassified
OTU2500	k__Fungi; Unclassified; Unclassified; Unclassified; Unclassified; Unclassified; Unclassified
OTU2501	k__Fungi; Unclassified; Unclassified; Unclassified; Unclassified; Unclassified; Unclassified
OTU2502	k__Fungi; p__Ascomycota; c__Leotiomycetes; o__Helotiales; Unclassified; Unclassified; Unclassified
OTU2503	k__Fungi; Unclassified; Unclassified; Unclassified; Unclassified; Unclassified; Unclassified
OTU2504	k__Fungi; p__Ascomycota; c__Leotiomycetes; o__Erysiphales; f__Erysiphaceae; g__Leveillula; s__Leveillula_taurica
OTU2505	k__Fungi; p__Basidiomycota; c__Agaricomycetes; o__Sebacinales; Unclassified; Unclassified; Unclassified
OTU2506	k__Fungi; p__Ascomycota; c__Dothideomycetes; o__Capnodiales; f__Mycosphaerellaceae; g__Mycosphaerella; s__Mycosphaerella_etlingerae
OTU2507	k__Fungi; p__Mucoromycota; c__Mucoromycetes; o__Mucorales; f__Mucoraceae; g__Mucor; s__Mucor_irregularis
OTU2508	k__Fungi; p__Basidiomycota; c__Agaricomycetes; o__Atheliales; f__Atheliaceae; g__Piloderma; s__Piloderma_olivaceum
OTU2509	k__Fungi; p__Ascomycota; c__Eurotiomycetes; o__Chaetothyriales; f__Herpotrichiellaceae; g__Cladophialophora; s__Cladophialophora_exuberans
OTU251	k__Fungi; p__Basidiomycota; c__Agaricomycetes; o__Atheliales; f__Atheliaceae; g__Piloderma; Unclassified
OTU2510	k__Fungi; Unclassified; Unclassified; Unclassified; Unclassified; Unclassified; Unclassified
OTU2511	k__Fungi; Unclassified; Unclassified; Unclassified; Unclassified; Unclassified; Unclassified
OTU2512	k__Fungi; Unclassified; Unclassified; Unclassified; Unclassified; Unclassified; Unclassified
OTU2513	k__Fungi; p__Ascomycota; c__Dothideomycetes; o__Pleosporales; f__Phaeosphaeriaceae; Unclassified; Unclassified
OTU2514	k__Fungi; Unclassified; Unclassified; Unclassified; Unclassified; Unclassified; Unclassified
OTU2515	k__Fungi; p__Mucoromycota; c__Mucoromycetes; o__Mucorales; f__Lichtheimiaceae; g__Rhizomucor; s__Rhizomucor_miehei
OTU2516	k__Fungi; Unclassified; Unclassified; Unclassified; Unclassified; Unclassified; Unclassified
OTU2517	k__Fungi; Unclassified; Unclassified; Unclassified; Unclassified; Unclassified; Unclassified
OTU2518	k__Fungi; Unclassified; Unclassified; Unclassified; Unclassified; Unclassified; Unclassified
OTU2519	k__Fungi; Unclassified; Unclassified; Unclassified; Unclassified; Unclassified; Unclassified
OTU252	k__Fungi; Unclassified; Unclassified; Unclassified; Unclassified; Unclassified; Unclassified
OTU2520	k__Fungi; Unclassified; Unclassified; Unclassified; Unclassified; Unclassified; Unclassified
OTU2521	k__Fungi; Unclassified; Unclassified; Unclassified; Unclassified; Unclassified; Unclassified
OTU2522	k__Fungi; p__Ascomycota; Unclassified; Unclassified; Unclassified; Unclassified; Unclassified
OTU2523	k__Fungi; p__Basidiomycota; c__Agaricomycetes; o__Agaricales; f__Psathyrellaceae; g__Coprinopsis; s__Coprinopsis_urticicola
OTU2524	k__Fungi; p__Basidiomycota; c__Agaricomycetes; o__Cantharellales; f__Ceratobasidiaceae; Unclassified; Unclassified
OTU2525	k__Fungi; Unclassified; Unclassified; Unclassified; Unclassified; Unclassified; Unclassified
OTU2526	k__Fungi; Unclassified; Unclassified; Unclassified; Unclassified; Unclassified; Unclassified
OTU2527	k__Fungi; Unclassified; Unclassified; Unclassified; Unclassified; Unclassified; Unclassified
OTU2528	k__Fungi; p__Ascomycota; c__Arthoniomycetes; Unclassified; Unclassified; Unclassified; Unclassified
OTU2529	k__Fungi; p__Ascomycota; c__Saccharomycetes; o__Saccharomycetales; f__Saccharomycetales_fam_Incertae_sedis; g__Candida; s__Candida_metapsilosis
OTU253	k__Fungi; Unclassified; Unclassified; Unclassified; Unclassified; Unclassified; Unclassified
OTU2530	k__Fungi; p__Ascomycota; c__Dothideomycetes; o__Pleosporales; f__Pleosporaceae; g__Comoclathris; s__Comoclathris_sedi
OTU2531	k__Fungi; Unclassified; Unclassified; Unclassified; Unclassified; Unclassified; Unclassified
OTU2532	k__Fungi; Unclassified; Unclassified; Unclassified; Unclassified; Unclassified; Unclassified
OTU2533	k__Fungi; p__Ascomycota; Unclassified; Unclassified; Unclassified; Unclassified; Unclassified
OTU2534	k__Fungi; Unclassified; Unclassified; Unclassified; Unclassified; Unclassified; Unclassified
OTU2535	k__Fungi; Unclassified; Unclassified; Unclassified; Unclassified; Unclassified; Unclassified
OTU2536	k__Fungi; p__Ascomycota; Unclassified; Unclassified; Unclassified; Unclassified; Unclassified
OTU2537	k__Fungi; p__Ascomycota; Unclassified; Unclassified; Unclassified; Unclassified; Unclassified
OTU2538	k__Fungi; Unclassified; Unclassified; Unclassified; Unclassified; Unclassified; Unclassified
OTU2539	k__Fungi; p__Basidiomycota; c__Agaricomycetes; o__Atheliales; f__Atheliaceae; g__Athelopsis; s__Athelopsis_lembospora
OTU254	k__Fungi; p__Ascomycota; c__Dothideomycetes; o__Capnodiales; f__Mycosphaerellaceae; Unclassified; Unclassified
OTU2540	k__Fungi; Unclassified; Unclassified; Unclassified; Unclassified; Unclassified; Unclassified
OTU2541	k__Fungi; Unclassified; Unclassified; Unclassified; Unclassified; Unclassified; Unclassified
OTU2542	k__Fungi; p__Basidiomycota; c__Agaricomycetes; o__Trechisporales; Unclassified; Unclassified; Unclassified
OTU2543	k__Fungi; Unclassified; Unclassified; Unclassified; Unclassified; Unclassified; Unclassified
OTU2544	k__Fungi; Unclassified; Unclassified; Unclassified; Unclassified; Unclassified; Unclassified
OTU2545	k__Fungi; Unclassified; Unclassified; Unclassified; Unclassified; Unclassified; Unclassified
OTU2546	k__Fungi; p__Basidiomycota; c__Microbotryomycetes; Unclassified; Unclassified; Unclassified; Unclassified
OTU2547	k__Fungi; p__Ascomycota; c__Dothideomycetes; o__Capnodiales; f__Mycosphaerellaceae; g__Houjia; s__Houjia_yanglingensis
OTU2548	k__Fungi; p__Basidiomycota; c__Agaricomycetes; o__Sebacinales; f__Sebacinaceae; g__Sebacina; Unclassified
OTU2549	k__Fungi; p__Ascomycota; c__Dothideomycetes; o__Capnodiales; Unclassified; Unclassified; Unclassified
OTU255	k__Fungi; p__Ascomycota; c__Pezizomycetes; o__Pezizales; f__Pezizaceae; g__Kalaharituber; s__Kalaharituber_pfeilii
OTU2550	k__Fungi; p__Ascomycota; c__Dothideomycetes; o__Capnodiales; Unclassified; Unclassified; Unclassified
OTU2551	k__Fungi; Unclassified; Unclassified; Unclassified; Unclassified; Unclassified; Unclassified
OTU2552	Unassigned; Unassigned; Unassigned; Unassigned; Unassigned; Unassigned; Unassigned
OTU2553	k__Fungi; p__Basidiomycota; c__Agaricomycetes; o__Agaricales; f__Agaricaceae; g__Agaricus; Unclassified
OTU2554	k__Fungi; p__Basidiomycota; c__Agaricomycetes; o__Agaricales; Unclassified; Unclassified; Unclassified
OTU2555	k__Fungi; p__Basidiomycota; c__Agaricomycetes; o__Trechisporales; f__Hydnodontaceae; g__Luellia; Unclassified
OTU2556	k__Fungi; Unclassified; Unclassified; Unclassified; Unclassified; Unclassified; Unclassified
OTU2557	k__Fungi; p__Ascomycota; c__Orbiliomycetes; o__Orbiliales; f__Orbiliaceae; g__Hyalorbilia; s__Hyalorbilia_lunata
OTU2558	k__Fungi; p__Ascomycota; c__Sordariomycetes; o__Sordariales; f__Sordariaceae; Unclassified; Unclassified
OTU2559	k__Fungi; p__Basidiomycota; c__Tremellomycetes; o__Cystofilobasidiales; f__Cystofilobasidiales_fam_Incertae_sedis; g__Mrakiella; s__Mrakiella_aquatica
OTU256	k__Fungi; p__Ascomycota; c__Dothideomycetes; o__Pleosporales; f__Cucurbitariaceae; g__Pyrenochaetopsis; s__Pyrenochaetopsis_leptospora
OTU2560	k__Fungi; Unclassified; Unclassified; Unclassified; Unclassified; Unclassified; Unclassified
OTU2561	k__Fungi; Unclassified; Unclassified; Unclassified; Unclassified; Unclassified; Unclassified
OTU2562	k__Fungi; Unclassified; Unclassified; Unclassified; Unclassified; Unclassified; Unclassified
OTU2563	k__Fungi; Unclassified; Unclassified; Unclassified; Unclassified; Unclassified; Unclassified
OTU2564	k__Fungi; Unclassified; Unclassified; Unclassified; Unclassified; Unclassified; Unclassified
OTU2565	k__Fungi; Unclassified; Unclassified; Unclassified; Unclassified; Unclassified; Unclassified
OTU2566	k__Fungi; p__Ascomycota; Unclassified; Unclassified; Unclassified; Unclassified; Unclassified
OTU2567	k__Fungi; p__Ascomycota; c__Sordariomycetes; o__Hypocreales; Unclassified; Unclassified; Unclassified
OTU2568	k__Fungi; Unclassified; Unclassified; Unclassified; Unclassified; Unclassified; Unclassified
OTU2569	k__Fungi; p__Ascomycota; c__Dothideomycetes; o__Pleosporales; f__Bambusicolaceae; g__Palmiascoma; s__Palmiascoma_gregariascomum
OTU257	k__Fungi; p__Ascomycota; Unclassified; Unclassified; Unclassified; Unclassified; Unclassified
OTU2570	k__Fungi; p__Basidiomycota; c__Microbotryomycetes; o__Sporidiobolales; f__Sporidiobolaceae; g__Rhodotorula; s__Rhodotorula_taiwanensis
OTU2571	k__Fungi; p__Ascomycota; c__Leotiomycetes; o__Helotiales; Unclassified; Unclassified; Unclassified
OTU2572	k__Fungi; p__Ascomycota; c__Eurotiomycetes; o__Eurotiales; f__Aspergillaceae; g__Penicillium; Unclassified
OTU2573	k__Fungi; p__Ascomycota; Unclassified; Unclassified; Unclassified; Unclassified; Unclassified
OTU2574	k__Fungi; p__Basidiomycota; c__Exobasidiomycetes; o__Exobasidiales; f__Exobasidiaceae; Unclassified; Unclassified
OTU2575	k__Fungi; Unclassified; Unclassified; Unclassified; Unclassified; Unclassified; Unclassified
OTU2576	k__Fungi; p__Ascomycota; c__Sordariomycetes; o__Glomerellales; f__Plectosphaerellaceae; Unclassified; Unclassified
OTU2577	k__Fungi; p__Ascomycota; Unclassified; Unclassified; Unclassified; Unclassified; Unclassified
OTU2578	k__Fungi; Unclassified; Unclassified; Unclassified; Unclassified; Unclassified; Unclassified
OTU2579	k__Fungi; p__Basidiomycota; c__Agaricomycetes; o__Agaricales; f__Agaricaceae; g__Tulostoma; Unclassified
OTU258	k__Fungi; p__Ascomycota; c__Leotiomycetes; o__Helotiales; Unclassified; Unclassified; Unclassified
OTU2580	k__Fungi; Unclassified; Unclassified; Unclassified; Unclassified; Unclassified; Unclassified
OTU2581	k__Fungi; p__Ascomycota; Unclassified; Unclassified; Unclassified; Unclassified; Unclassified
OTU2582	k__Fungi; Unclassified; Unclassified; Unclassified; Unclassified; Unclassified; Unclassified
OTU2583	k__Fungi; Unclassified; Unclassified; Unclassified; Unclassified; Unclassified; Unclassified
OTU2584	k__Fungi; Unclassified; Unclassified; Unclassified; Unclassified; Unclassified; Unclassified
OTU2585	k__Fungi; Unclassified; Unclassified; Unclassified; Unclassified; Unclassified; Unclassified
OTU2586	k__Fungi; Unclassified; Unclassified; Unclassified; Unclassified; Unclassified; Unclassified
OTU2587	k__Fungi; Unclassified; Unclassified; Unclassified; Unclassified; Unclassified; Unclassified
OTU2588	k__Fungi; p__Basidiomycota; c__Agaricomycetes; o__Russulales; f__Hericiaceae; Unclassified; Unclassified
OTU2589	k__Fungi; Unclassified; Unclassified; Unclassified; Unclassified; Unclassified; Unclassified
OTU259	k__Fungi; Unclassified; Unclassified; Unclassified; Unclassified; Unclassified; Unclassified
OTU2590	k__Fungi; p__Ascomycota; Unclassified; Unclassified; Unclassified; Unclassified; Unclassified
OTU2591	k__Fungi; p__Basidiomycota; c__Tremellomycetes; o__Tremellales; f__Bulleribasidiaceae; g__Hannaella; Unclassified
OTU2592	k__Fungi; p__Basidiomycota; c__Tremellomycetes; o__Cystofilobasidiales; f__Mrakiaceae; g__Krasilnikovozyma; s__Krasilnikovozyma_huempii
OTU2593	k__Fungi; Unclassified; Unclassified; Unclassified; Unclassified; Unclassified; Unclassified
OTU2594	k__Fungi; p__Ascomycota; c__Dothideomycetes; o__Pleosporales; f__Periconiaceae; g__Periconia; Unclassified
OTU2595	k__Fungi; Unclassified; Unclassified; Unclassified; Unclassified; Unclassified; Unclassified
OTU2596	k__Fungi; p__Ascomycota; Unclassified; Unclassified; Unclassified; Unclassified; Unclassified
OTU2597	k__Fungi; Unclassified; Unclassified; Unclassified; Unclassified; Unclassified; Unclassified
OTU2598	k__Fungi; Unclassified; Unclassified; Unclassified; Unclassified; Unclassified; Unclassified
OTU2599	k__Fungi; p__Ascomycota; Unclassified; Unclassified; Unclassified; Unclassified; Unclassified
OTU26	k__Fungi; p__Ascomycota; c__Saccharomycetes; o__Saccharomycetales; f__Saccharomycetales_fam_Incertae_sedis; g__Candida; s__Candida_tropicalis
OTU260	k__Fungi; p__Ascomycota; c__Dothideomycetes; o__Pleosporales; f__Pleosporaceae; g__Curvularia; s__Curvularia_verruculosa
OTU2600	k__Fungi; p__Ascomycota; Unclassified; Unclassified; Unclassified; Unclassified; Unclassified
OTU2601	k__Fungi; p__Glomeromycota; c__Archaeosporomycetes; o__Archaeosporales; f__Ambisporaceae; Unclassified; Unclassified
OTU2602	k__Fungi; p__Ascomycota; c__Dothideomycetes; o__Capnodiales; Unclassified; Unclassified; Unclassified
OTU2603	k__Fungi; Unclassified; Unclassified; Unclassified; Unclassified; Unclassified; Unclassified
OTU2604	k__Fungi; p__Ascomycota; Unclassified; Unclassified; Unclassified; Unclassified; Unclassified
OTU2605	k__Fungi; p__Ascomycota; c__Sordariomycetes; Unclassified; Unclassified; Unclassified; Unclassified
OTU2606	k__Fungi; p__Basidiomycota; c__Agaricomycetes; o__Agaricales; f__Clavariaceae; g__Clavulinopsis; s__Clavulinopsis_corniculata
OTU2607	k__Fungi; p__Ascomycota; c__Dothideomycetes; o__Pleosporales; f__Pleosporaceae; Unclassified; Unclassified
OTU2608	k__Fungi; Unclassified; Unclassified; Unclassified; Unclassified; Unclassified; Unclassified
OTU2609	k__Fungi; Unclassified; Unclassified; Unclassified; Unclassified; Unclassified; Unclassified
OTU261	k__Fungi; p__Ascomycota; c__Dothideomycetes; o__Capnodiales; Unclassified; Unclassified; Unclassified
OTU2610	k__Fungi; Unclassified; Unclassified; Unclassified; Unclassified; Unclassified; Unclassified
OTU2611	k__Fungi; p__Ascomycota; Unclassified; Unclassified; Unclassified; Unclassified; Unclassified
OTU2612	k__Fungi; p__Ascomycota; c__Pezizomycetes; o__Pezizales; f__Pyronemataceae; g__Kotlabaea; Unclassified
OTU2613	k__Fungi; Unclassified; Unclassified; Unclassified; Unclassified; Unclassified; Unclassified
OTU2614	k__Fungi; Unclassified; Unclassified; Unclassified; Unclassified; Unclassified; Unclassified
OTU2615	k__Fungi; Unclassified; Unclassified; Unclassified; Unclassified; Unclassified; Unclassified
OTU2616	k__Fungi; Unclassified; Unclassified; Unclassified; Unclassified; Unclassified; Unclassified
OTU2617	k__Fungi; Unclassified; Unclassified; Unclassified; Unclassified; Unclassified; Unclassified
OTU2618	k__Fungi; Unclassified; Unclassified; Unclassified; Unclassified; Unclassified; Unclassified
OTU2619	k__Fungi; Unclassified; Unclassified; Unclassified; Unclassified; Unclassified; Unclassified
OTU262	k__Fungi; p__Ascomycota; c__Dothideomycetes; o__Pleosporales; f__Didymosphaeriaceae; g__Pseudopithomyces; s__Pseudopithomyces_chartarum
OTU2620	k__Fungi; p__Ascomycota; c__Sordariomycetes; o__Glomerellales; f__Plectosphaerellaceae; g__Plectosphaerella; Unclassified
OTU2621	k__Fungi; Unclassified; Unclassified; Unclassified; Unclassified; Unclassified; Unclassified
OTU2622	k__Fungi; Unclassified; Unclassified; Unclassified; Unclassified; Unclassified; Unclassified
OTU2623	k__Fungi; Unclassified; Unclassified; Unclassified; Unclassified; Unclassified; Unclassified
OTU2624	k__Fungi; Unclassified; Unclassified; Unclassified; Unclassified; Unclassified; Unclassified
OTU2625	k__Fungi; p__Ascomycota; c__Dothideomycetes; o__Capnodiales; Unclassified; Unclassified; Unclassified
OTU2626	k__Fungi; Unclassified; Unclassified; Unclassified; Unclassified; Unclassified; Unclassified
OTU2627	k__Fungi; Unclassified; Unclassified; Unclassified; Unclassified; Unclassified; Unclassified
OTU2628	k__Fungi; Unclassified; Unclassified; Unclassified; Unclassified; Unclassified; Unclassified
OTU2629	k__Fungi; p__Ascomycota; c__Dothideomycetes; o__Capnodiales; Unclassified; Unclassified; Unclassified
OTU263	k__Fungi; Unclassified; Unclassified; Unclassified; Unclassified; Unclassified; Unclassified
OTU2630	k__Fungi; p__Ascomycota; c__Sordariomycetes; o__Ophiostomatales; Unclassified; Unclassified; Unclassified
OTU2631	k__Fungi; p__Basidiomycota; c__Tremellomycetes; o__Trichosporonales; f__Trichosporonaceae; g__Cutaneotrichosporon; Unclassified
OTU2632	k__Fungi; p__Ascomycota; c__Pezizomycetes; o__Pezizales; f__Ascodesmidaceae; g__Cephaliophora; s__Cephaliophora_tropica
OTU2633	k__Fungi; p__Ascomycota; Unclassified; Unclassified; Unclassified; Unclassified; Unclassified
OTU2634	k__Fungi; p__Ascomycota; Unclassified; Unclassified; Unclassified; Unclassified; Unclassified
OTU2635	k__Fungi; p__Basidiomycota; c__Agaricomycetes; o__Boletales; f__Gyroporaceae; g__Gyroporus; Unclassified
OTU2636	k__Fungi; Unclassified; Unclassified; Unclassified; Unclassified; Unclassified; Unclassified
OTU2637	k__Fungi; p__Ascomycota; c__Dothideomycetes; o__Capnodiales; f__Mycosphaerellaceae; Unclassified; Unclassified
OTU2638	k__Fungi; Unclassified; Unclassified; Unclassified; Unclassified; Unclassified; Unclassified
OTU2639	k__Fungi; Unclassified; Unclassified; Unclassified; Unclassified; Unclassified; Unclassified
OTU264	k__Fungi; p__Basidiomycota; c__Agaricomycetes; o__Agaricales; f__Inocybaceae; g__Inocybe; Unclassified
OTU2640	k__Fungi; Unclassified; Unclassified; Unclassified; Unclassified; Unclassified; Unclassified
OTU2641	k__Fungi; p__Ascomycota; c__Dothideomycetes; o__Capnodiales; f__Capnodiaceae; g__Leptoxyphium; s__Leptoxyphium_madagascariense
OTU2642	k__Fungi; p__Ascomycota; c__Saccharomycetes; o__Saccharomycetales; f__Phaffomycetaceae; g__Wickerhamomyces; s__Wickerhamomyces_pijperi
OTU2643	k__Fungi; Unclassified; Unclassified; Unclassified; Unclassified; Unclassified; Unclassified
OTU2644	k__Fungi; Unclassified; Unclassified; Unclassified; Unclassified; Unclassified; Unclassified
OTU2645	k__Fungi; Unclassified; Unclassified; Unclassified; Unclassified; Unclassified; Unclassified
OTU2646	k__Fungi; Unclassified; Unclassified; Unclassified; Unclassified; Unclassified; Unclassified
OTU2647	k__Fungi; p__Ascomycota; c__Sordariomycetes; o__Hypocreales; f__Clavicipitaceae; g__Metarhizium; Unclassified
OTU2648	k__Fungi; p__Ascomycota; Unclassified; Unclassified; Unclassified; Unclassified; Unclassified
OTU2649	k__Fungi; p__Basidiomycota; c__Agaricomycetes; o__Agaricales; f__Inocybaceae; g__Inocybe; Unclassified
OTU265	k__Fungi; Unclassified; Unclassified; Unclassified; Unclassified; Unclassified; Unclassified
OTU2650	k__Fungi; Unclassified; Unclassified; Unclassified; Unclassified; Unclassified; Unclassified
OTU2651	k__Fungi; p__Ascomycota; c__Dothideomycetes; o__Capnodiales; Unclassified; Unclassified; Unclassified
OTU2652	k__Fungi; Unclassified; Unclassified; Unclassified; Unclassified; Unclassified; Unclassified
OTU2653	k__Fungi; p__Ascomycota; c__Leotiomycetes; o__Erysiphales; f__Erysiphaceae; g__Arthrocladiella; s__Arthrocladiella_mougeotii
OTU2654	k__Fungi; p__Ascomycota; Unclassified; Unclassified; Unclassified; Unclassified; Unclassified
OTU2655	k__Fungi; p__Ascomycota; c__Archaeorhizomycetes; o__Archaeorhizomycetales; f__Archaeorhizomycetaceae; g__Archaeorhizomyces; Unclassified
OTU2656	k__Fungi; p__Ascomycota; Unclassified; Unclassified; Unclassified; Unclassified; Unclassified
OTU2657	k__Fungi; p__Ascomycota; c__Dothideomycetes; Unclassified; Unclassified; Unclassified; Unclassified
OTU2658	k__Fungi; p__Basidiomycota; c__Agaricomycetes; o__Cantharellales; f__Ceratobasidiaceae; Unclassified; Unclassified
OTU2659	k__Fungi; p__Basidiomycota; c__Agaricomycetes; o__Agaricales; f__Clavariaceae; g__Clavaria; Unclassified
OTU266	k__Fungi; p__Ascomycota; Unclassified; Unclassified; Unclassified; Unclassified; Unclassified
OTU2660	k__Fungi; Unclassified; Unclassified; Unclassified; Unclassified; Unclassified; Unclassified
OTU2661	k__Fungi; Unclassified; Unclassified; Unclassified; Unclassified; Unclassified; Unclassified
OTU2662	k__Fungi; Unclassified; Unclassified; Unclassified; Unclassified; Unclassified; Unclassified
OTU2663	k__Fungi; Unclassified; Unclassified; Unclassified; Unclassified; Unclassified; Unclassified
OTU2664	k__Fungi; Unclassified; Unclassified; Unclassified; Unclassified; Unclassified; Unclassified
OTU2665	k__Fungi; Unclassified; Unclassified; Unclassified; Unclassified; Unclassified; Unclassified
OTU2666	k__Fungi; Unclassified; Unclassified; Unclassified; Unclassified; Unclassified; Unclassified
OTU2667	k__Fungi; p__Ascomycota; c__Sordariomycetes; Unclassified; Unclassified; Unclassified; Unclassified
OTU2668	k__Fungi; Unclassified; Unclassified; Unclassified; Unclassified; Unclassified; Unclassified
OTU2669	k__Fungi; p__Ascomycota; c__Sordariomycetes; o__Hypocreales; f__Hypocreales_fam_Incertae_sedis; g__Acremonium; s__Acremonium_blochii
OTU267	k__Fungi; p__Ascomycota; Unclassified; Unclassified; Unclassified; Unclassified; Unclassified
OTU2670	k__Fungi; p__Basidiomycota; c__Tremellomycetes; o__Filobasidiales; f__Filobasidiaceae; g__Filobasidium; s__Filobasidium_floriforme
OTU2671	k__Fungi; Unclassified; Unclassified; Unclassified; Unclassified; Unclassified; Unclassified
OTU2672	k__Fungi; p__Ascomycota; c__Sordariomycetes; Unclassified; Unclassified; Unclassified; Unclassified
OTU2673	k__Fungi; p__Ascomycota; c__Sordariomycetes; o__Xylariales; Unclassified; Unclassified; Unclassified
OTU2674	k__Fungi; Unclassified; Unclassified; Unclassified; Unclassified; Unclassified; Unclassified
OTU2675	k__Fungi; p__Ascomycota; Unclassified; Unclassified; Unclassified; Unclassified; Unclassified
OTU2676	k__Fungi; p__Ascomycota; Unclassified; Unclassified; Unclassified; Unclassified; Unclassified
OTU2677	k__Fungi; Unclassified; Unclassified; Unclassified; Unclassified; Unclassified; Unclassified
OTU2678	k__Fungi; Unclassified; Unclassified; Unclassified; Unclassified; Unclassified; Unclassified
OTU2679	k__Fungi; p__Ascomycota; c__Eurotiomycetes; o__Eurotiales; f__Aspergillaceae; g__Aspergillus; s__Aspergillus_penicillioides
OTU268	k__Fungi; p__Ascomycota; c__Sordariomycetes; o__Hypocreales; Unclassified; Unclassified; Unclassified
OTU2680	k__Fungi; p__Basidiomycota; c__Agaricomycetes; o__Russulales; f__Russulaceae; g__Russula; Unclassified
OTU2681	k__Fungi; p__Ascomycota; c__Pezizomycetes; Unclassified; Unclassified; Unclassified; Unclassified
OTU2682	k__Fungi; p__Ascomycota; c__Pezizomycetes; o__Pezizales; f__Pezizaceae; g__Peziza; s__Peziza_ostracoderma
OTU2683	k__Fungi; p__Basidiomycota; c__Agaricomycetes; o__Thelephorales; f__Thelephoraceae; Unclassified; Unclassified
OTU2684	k__Fungi; p__Basidiomycota; c__Agaricomycetes; o__Agaricales; Unclassified; Unclassified; Unclassified
OTU2685	k__Fungi; p__Ascomycota; c__Sordariomycetes; o__Hypocreales; f__Hypocreales_fam_Incertae_sedis; g__Acremonium; s__Acremonium_chrysogenum
OTU2686	k__Fungi; Unclassified; Unclassified; Unclassified; Unclassified; Unclassified; Unclassified
OTU2687	k__Fungi; p__Ascomycota; Unclassified; Unclassified; Unclassified; Unclassified; Unclassified
OTU2688	k__Fungi; Unclassified; Unclassified; Unclassified; Unclassified; Unclassified; Unclassified
OTU2689	k__Fungi; p__Basidiomycota; c__Agaricomycetes; Unclassified; Unclassified; Unclassified; Unclassified
OTU269	k__Fungi; p__Ascomycota; c__Sordariomycetes; o__Hypocreales; f__Bionectriaceae; g__Gliomastix; Unclassified
OTU2690	k__Fungi; p__Ascomycota; Unclassified; Unclassified; Unclassified; Unclassified; Unclassified
OTU2691	k__Fungi; p__Ascomycota; Unclassified; Unclassified; Unclassified; Unclassified; Unclassified
OTU2692	k__Fungi; p__Basidiomycota; c__Agaricomycetes; o__Thelephorales; f__Thelephoraceae; g__Tomentella; Unclassified
OTU2693	k__Fungi; Unclassified; Unclassified; Unclassified; Unclassified; Unclassified; Unclassified
OTU2694	k__Fungi; Unclassified; Unclassified; Unclassified; Unclassified; Unclassified; Unclassified
OTU2695	k__Fungi; p__Ascomycota; Unclassified; Unclassified; Unclassified; Unclassified; Unclassified
OTU2696	k__Fungi; Unclassified; Unclassified; Unclassified; Unclassified; Unclassified; Unclassified
OTU2697	k__Fungi; p__Ascomycota; c__Dothideomycetes; o__Pleosporales; f__Phaeosphaeriaceae; g__Setophoma; Unclassified
OTU2698	k__Fungi; p__Ascomycota; c__Dothideomycetes; o__Capnodiales; Unclassified; Unclassified; Unclassified
OTU2699	k__Fungi; Unclassified; Unclassified; Unclassified; Unclassified; Unclassified; Unclassified
OTU27	k__Fungi; p__Ascomycota; c__Dothideomycetes; o__Capnodiales; Unclassified; Unclassified; Unclassified
OTU270	k__Fungi; p__Basidiomycota; c__Agaricomycetes; o__Agaricales; f__Omphalotaceae; g__Marasmiellus; s__Marasmiellus_tricolor
OTU2700	k__Fungi; Unclassified; Unclassified; Unclassified; Unclassified; Unclassified; Unclassified
OTU2701	k__Fungi; p__Ascomycota; c__Sordariomycetes; o__Hypocreales; f__Stachybotryaceae; Unclassified; Unclassified
OTU2702	k__Fungi; p__Ascomycota; Unclassified; Unclassified; Unclassified; Unclassified; Unclassified
OTU2703	k__Fungi; Unclassified; Unclassified; Unclassified; Unclassified; Unclassified; Unclassified
OTU2704	k__Fungi; p__Basidiomycota; c__Exobasidiomycetes; o__Entylomatales; f__Entylomatales_fam_Incertae_sedis; g__Tilletiopsis; s__Tilletiopsis_washingtonensis
OTU2705	k__Fungi; Unclassified; Unclassified; Unclassified; Unclassified; Unclassified; Unclassified
OTU2706	k__Fungi; p__Ascomycota; c__Dothideomycetes; o__Pleosporales; f__Phaeosphaeriaceae; Unclassified; Unclassified
OTU2707	k__Fungi; p__Basidiomycota; c__Agaricomycetes; o__Agaricales; Unclassified; Unclassified; Unclassified
OTU2708	k__Fungi; Unclassified; Unclassified; Unclassified; Unclassified; Unclassified; Unclassified
OTU2709	k__Fungi; p__Basidiomycota; c__Agaricomycetes; o__Agaricales; f__Agaricaceae; g__Coprinus; s__Coprinus_cordisporus
OTU271	k__Fungi; Unclassified; Unclassified; Unclassified; Unclassified; Unclassified; Unclassified
OTU2710	k__Fungi; p__Ascomycota; Unclassified; Unclassified; Unclassified; Unclassified; Unclassified
OTU2711	k__Fungi; Unclassified; Unclassified; Unclassified; Unclassified; Unclassified; Unclassified
OTU2712	k__Fungi; Unclassified; Unclassified; Unclassified; Unclassified; Unclassified; Unclassified
OTU2713	k__Fungi; Unclassified; Unclassified; Unclassified; Unclassified; Unclassified; Unclassified
OTU2714	k__Fungi; Unclassified; Unclassified; Unclassified; Unclassified; Unclassified; Unclassified
OTU2715	k__Fungi; Unclassified; Unclassified; Unclassified; Unclassified; Unclassified; Unclassified
OTU2716	k__Fungi; p__Chytridiomycota; c__Rhizophydiomycetes; o__Rhizophydiales; f__Terramycetaceae; g__Boothiomyces; Unclassified
OTU2717	k__Fungi; Unclassified; Unclassified; Unclassified; Unclassified; Unclassified; Unclassified
OTU2718	k__Fungi; p__Basidiomycota; c__Tremellomycetes; o__Tremellales; f__Rhynchogastremataceae; g__Papiliotrema; s__Papiliotrema_laurentii
OTU2719	k__Fungi; Unclassified; Unclassified; Unclassified; Unclassified; Unclassified; Unclassified
OTU272	k__Fungi; p__Basidiomycota; c__Tremellomycetes; o__Cystofilobasidiales; f__Cystofilobasidiaceae; g__Guehomyces; s__Guehomyces_pullulans
OTU2720	k__Fungi; Unclassified; Unclassified; Unclassified; Unclassified; Unclassified; Unclassified
OTU2721	k__Fungi; p__Ascomycota; c__Saccharomycetes; o__Saccharomycetales; f__Phaffomycetaceae; g__Wickerhamomyces; s__Wickerhamomyces_onychis
OTU2722	k__Fungi; p__Ascomycota; c__Dothideomycetes; o__Capnodiales; f__Dissoconiaceae; g__Ramichloridium; s__Ramichloridium_strelitziae
OTU2723	k__Fungi; p__Ascomycota; c__Sordariomycetes; Unclassified; Unclassified; Unclassified; Unclassified
OTU2724	k__Fungi; Unclassified; Unclassified; Unclassified; Unclassified; Unclassified; Unclassified
OTU2725	k__Fungi; p__Ascomycota; c__Sordariomycetes; o__Coniochaetales; f__Coniochaetaceae; g__Coniochaeta; s__Coniochaeta_decumbens
OTU2726	k__Fungi; p__Ascomycota; c__Dothideomycetes; o__Capnodiales; Unclassified; Unclassified; Unclassified
OTU2727	k__Fungi; Unclassified; Unclassified; Unclassified; Unclassified; Unclassified; Unclassified
OTU2728	k__Fungi; p__Ascomycota; c__Sordariomycetes; o__Hypocreales; f__Clavicipitaceae; g__Metarhizium; s__Metarhizium_marquandii
OTU2729	k__Fungi; p__Ascomycota; c__Dothideomycetes; o__Pleosporales; f__Pleosporaceae; g__Bipolaris; Unclassified
OTU273	k__Fungi; p__Ascomycota; c__Dothideomycetes; o__Pleosporales; f__Didymosphaeriaceae; g__Pseudopithomyces; Unclassified
OTU2730	k__Fungi; p__Basidiomycota; c__Agaricomycetes; o__Geastrales; f__Sphaerobolaceae; g__Sphaerobolus; s__Sphaerobolus_ingoldii
OTU2731	k__Fungi; p__Ascomycota; c__Sordariomycetes; o__Hypocreales; Unclassified; Unclassified; Unclassified
OTU2732	k__Fungi; p__Ascomycota; c__Dothideomycetes; o__Pleosporales; Unclassified; Unclassified; Unclassified
OTU2733	k__Fungi; Unclassified; Unclassified; Unclassified; Unclassified; Unclassified; Unclassified
OTU2734	k__Fungi; Unclassified; Unclassified; Unclassified; Unclassified; Unclassified; Unclassified
OTU2735	k__Fungi; Unclassified; Unclassified; Unclassified; Unclassified; Unclassified; Unclassified
[truncated: 7,806 more rows]

## Sheet: Table 3S
Table S3A Differences in alpha diversity between intestine and hepatopancreas.
Comparison	Index	Df	SS	Mean	F	P	Sinificant
SDC/SDG	0TU	1	713460	713460	1.027	0.368
		4	2778761	694690
	ACE	1	609679	609679	0.803	0.421
		4	3038374	759594
	CHAO1	1	603582	603582	0.773	0.429
		4	3125242	781311
	SIMPSON	1	0.0001893	0.0001893	1.033	0.367
		4	0.0007	0.0001832
	SHANNON	1	0.7553	0.7553	1.167	0.341
		4	2.5885	0.6471
WinterC /WinterG	0TU	1	207113	207113	9.494	0.00347	**
		46	1003452	21814
	ACE	1	215677	215677	0.914	0.00452	**
		46	1112983	24195
	CHAO1	1	240076	240076	9.64	0.00326	**
		46	1145640	24905
	SIMPSON	1	0.1075	0.10754	2.676	0.109
		46	1.8486	0.4019
	SHANNON	1	9.91	9.913	6.452	0.0145	*
		46	70.68	1.537
Table S3B. Differences in alpha diversity between summer and winter intestine; and between summer and winter hepatopancreas.
Comparison	Index	Df	SS	Mean	F	P	Significant
SDC/WIinterC	0TU	1	50999	50999	2.027	0.167
		25	629070	21163
	ACE	1	14436	14436	0.513	0.48
		25	703234
	CHAO1	1	11694	11694	0.389	0.539
		25	752366	30095
	SIMPSON	1	0.082	0.8195	1.989	0.171
		25	1.03	0.0412
	SHANNON	1	3.08	3.076	1.854	0.186
		25	42.29	1.66
SDG/WinterG	0TU	1	470400	470400	3.73	0.0649
		25	3153144
	ACE	1	492826	492826	3.573	0.0704
		25	348123	137925
	CHAO1	1	485476	485476	3.449	0.0751
		25	3518516	140741
	SIMPSON	1	0.0225	0.02251	0.687	0.415
		25	0.8194	0.03278
	SHANNON	1	2.04	2.041	1.605	0.217
		25	31.78	1.605
Table S3C. Differences in alpha diversity between sick and healthy group.
Comparison	Index	Df	SS	Mean	F	P	Significant
SAC/SDC	0TU	1	147425	147425	6.484	0.0383	*
		7	159160	22737
	ACE	1	60577	60577	2.359	0.168
		7	179756	25679
	CHAO1	1	60903	60903	1.934	0.207
		7	220395	31484
	SIMPSON	1	0.0003184	0.0003184	1.919	0.208
		7	0.0011612	0.0001659
	SHANNON	1	1.1613	1.1613	14.32	0.00686	**
		7	0.5678	0.0811
SBC/SDC	0TU	1	145673	145673	2.979	0.135
		6	293358	48893
	ACE	1	63129	63129	1.169	0.321
		6	324068	54011
	CHAO1	1	66396	66396	1.063	0.342
		6	374708	62451
	SIMPSON	1	0.000106	0.0001057	0.89	0.776
		6	0.007123	0.0011872
	SHANNON	1	0.4344	0.4344	1.495	0.267
		6	1.7435	0.2906
SCC/SDC	0TU	1	358363	358363	1.319	0.271
		13	3532514	271732
	ACE	1	238155	238155	0.754	0.401
		13	4108838	316064
	CHAO1	1	66396	66396	1.063	0.342
		6	374708	62451
	SIMPSON	1	0.00234	0.002339	0.184	0.675
		13	0.16547	0.0127728
	SHANNON	1	0.4344	0.4344	1.495	0.267
		6	1.7435	0.2906
SAG/SDG	0TU	1	196983	196983	0.466	0.517
		7	295878	422654
	ACE	1	254947	254947	0.557	0.48
		7	3202066	457438
	CHAO1	1	250037	250037	0.537	0.488
		7	3261781	465969
	SIMPSON	1	0.0001496	0.0001497	1.654	0.39
		7	0.0006333	0.0001497
	SHANNON	1	0.312	0.312	0.642	0.449
		7	3.405	0.4865
SBG/SDG	0TU	1	1170063	117063	0.104	0.758
		6	6757549	1126258
	ACE	1	136290	136290	0.106	0.756
		6	7725730	1287622
	CHAO1	1	149311	149311	0.113	0.748
		6	7907637	1317940
	SIMPSON	1	1.17e-05	1.172e-05	0.081	0.799
		6	0.0009917	1.172e-05
	SHANNON	1	0.392	0.3925	0.426	0.525
		6	5.16	0.8601
SCG/SDG	0TU	1	412179	412179	1.593	0.229
		13	3363904	258762
	ACE	1	466670	466670	1.683	0.217
		13	3605662	277359
	CHAO1	1	425950	425950	1.486	0.244
		13	3726117	286624
	SIMPSON	1	6.78e-05	6.784e-05	0.606	0.45
		13	0.0014554	0.000112
	SHANNON	1	0.039	0.0386	0.112	0.743
		13	4.487	0.3452
